# Supplementary material for: A field test of the dilution effect hypothesis in four avian multi-host pathogens
Source: PLoS Pathog. 2021 Jun 23;17(6):e1009637. doi: 10.1371/journal.ppat.1009637 (PMC8221496; doi:10.1371/journal.ppat.1009637)
Supplement: S1 Data — (XLSX) [file ppat.1009637.s005.xlsx]

## Sheet: Sparrow data base
Province	Triplet	Habitat	Locality	Ring	Month	Sex	Age	WNV	Plasmodium	Haemoproteus	Leucocytozoon
Huelva	Beas	Natural	Dehesa	L30001	7	2	4	0	0	1	1
Huelva	Beas	Natural	Dehesa	L30003	7	1	3	0	0	1	1
Huelva	Beas	Natural	Dehesa	L30004	7	1	4	0	0	1	1
Huelva	Beas	Natural	Dehesa	L30006	7	2	3	0	1	0	0
Huelva	Beas	Natural	Dehesa	L30007	7	2	4	0	0	1	0
Huelva	Beas	Natural	Dehesa	L30009	7	1	4	0	0	1	1
Huelva	Beas	Natural	Dehesa	L30010	7	1	4	0	0	1	1
Huelva	Beas	Natural	Dehesa	L30011	7	1	4	1	0	1	1
Huelva	Beas	Natural	Dehesa	L30012	7	1	4	0	0	1	0
Huelva	Beas	Natural	Dehesa	L30013	7	1	4	0	0	1	1
Huelva	Beas	Natural	Dehesa	L30014	7	2	4	0	0	1	0
Huelva	Beas	Natural	Dehesa	L30015	7	2	4	0	0	1	0
Huelva	Beas	Natural	Dehesa	L30016	7	2	4	0	0	1	1
Huelva	Beas	Natural	Dehesa	L30017	7	2	4	0	0	1	1
Huelva	Beas	Natural	Dehesa	L30018	7	1	4	0	0	1	1
Huelva	Beas	Natural	Dehesa	L30019	7	1	4	0	0	1	1
Huelva	Beas	Natural	Dehesa	L30020	7	2	4	0	0	1	1
Huelva	Beas	Natural	Dehesa	L30021	7	1	4	0	0	1	1
Huelva	Beas	Natural	Dehesa	L30022	7	1	4	0	1	0	1
Huelva	Beas	Natural	Dehesa	L30023	7	1	4	0	0	1	1
Huelva	Beas	Natural	Dehesa	L30024	7	1	4	0	0	1	1
Huelva	Beas	Natural	Dehesa	L30025	7	1	4	0	0	1	1
Huelva	Beas	Urbano	Restaurante El Olivo	L30026	7	2	4	0	0	0	1
Huelva	Beas	Urbano	Restaurante El Olivo	L30027	7	1	3	0	0	1	0
Huelva	Beas	Urbano	Restaurante El Olivo	L30028	7	1	4	0	0	1	1
Huelva	Beas	Urbano	Restaurante El Olivo	L30029	7	2	3	0	0	0	1
Huelva	Beas	Rural	Ganadería Pan y Ajo	L30030	7	2	3	0	1	0	1
Huelva	Beas	Rural	Ganadería Pan y Ajo	L30031	7	2	3	0	0	1	1
Huelva	Beas	Urbano	Restaurante El Olivo	L30033	7	1	4	0	1	0	0
Huelva	Beas	Urbano	Restaurante El Olivo	L30034	7	1	3	0	0	0	0
Huelva	Beas	Urbano	Restaurante El Olivo	L30035	7	1	4	0	0	1	1
Huelva	Beas	Urbano	Restaurante El Olivo	L30036	7	1	4	0	0	1	1
Huelva	Beas	Urbano	Restaurante El Olivo	L30037	7	1	4	0	0	1	1
Huelva	Beas	Urbano	Restaurante El Olivo	L30038	7	1	3	0	0	0	0
Huelva	Beas	Urbano	Restaurante El Olivo	L30039	7	1	4	0	0	1	1
Huelva	Beas	Urbano	Restaurante El Olivo	L30040	7	1	4	0	0	1	0
Huelva	Beas	Urbano	Restaurante El Olivo	L30041	7	2	3	0	0	0	0
Huelva	Beas	Urbano	Restaurante El Olivo	L30042	7	2	3	0	0	0	1
Huelva	Beas	Urbano	Restaurante El Olivo	L30043	7	2	4	0	0	1	0
Huelva	Beas	Urbano	Restaurante El Olivo	L30044	7	2	4	0	0	0	0
Huelva	Beas	Urbano	Restaurante El Olivo	L30045	7	2	3	0	0	0	1
Huelva	Beas	Urbano	Restaurante El Olivo	L30046	7	2	4	0	0	0	0
Huelva	Beas	Urbano	Restaurante El Olivo	L30047	7	1	4	0	0	1	1
Huelva	Beas	Urbano	Restaurante El Olivo	L30048	7	2	3	0	1	0	0
Huelva	Beas	Urbano	Restaurante El Olivo	L30049	7	1	4	0	0	1	0
Huelva	Beas	Urbano	Restaurante El Olivo	L30050	7	2	4	0	0	0	0
Huelva	Beas	Urbano	Restaurante El Olivo	L30051	7	2	3	0	0	0	0
Huelva	Beas	Urbano	Restaurante El Olivo	L30052	7	1	4	0	0	1	0
Huelva	Beas	Urbano	Restaurante El Olivo	L30053	7	2	4	0	0	1	0
Huelva	Beas	Urbano	Restaurante El Olivo	L30054	7	1	3	0	0	1	0
Huelva	Beas	Urbano	Restaurante El Olivo	L30055	7	2	3	0	0	0	0
Huelva	Beas	Urbano	Restaurante El Olivo	L30056	7	2	4	0	0	1	1
Huelva	Beas	Urbano	Restaurante El Olivo	L30057	7	2	4	0	0	1	0
Huelva	Beas	Urbano	Restaurante El Olivo	L30058	7	1	4	0	0	1	1
Huelva	Beas	Urbano	Restaurante El Olivo	L30059	7	2	3	0	0	0	0
Huelva	Beas	Urbano	Restaurante El Olivo	L30060	7	1	3	0	1	0	0
Huelva	Beas	Urbano	Restaurante El Olivo	L30061	7	1	3	0	1	0	0
Huelva	Beas	Urbano	Restaurante El Olivo	L30062	7	2	4	0	0	1	0
Huelva	Beas	Urbano	Restaurante El Olivo	L30063	7	1	3	0	0	0	0
Huelva	Beas	Urbano	Restaurante El Olivo	L30064	7	2	4	0	0	1	1
Huelva	Donana	Urbano	Oficina SEO en El Rocío	L30065	7	1	3	0	0	0	1
Huelva	Donana	Urbano	Oficina SEO en El Rocío	L30066	7	1	3	0	1	0	0
Huelva	Donana	Urbano	Oficina SEO en El Rocío	L30067	7	1	3	0	0	0	0
Huelva	Donana	Urbano	Oficina SEO en El Rocío	L30068	7	1	3	0	0	0	1
Huelva	Donana	Urbano	Oficina SEO en El Rocío	L30069	7	2	3	0	1	0	0
Huelva	Donana	Urbano	Oficina SEO en El Rocío	L30070	7	1	3	0	0	0	0
Huelva	Donana	Urbano	Oficina SEO en El Rocío	L30071	7	2	4	0	1	0	1
Huelva	Donana	Urbano	Oficina SEO en El Rocío	L30072	7	1	3	0	0	0	1
Huelva	Donana	Urbano	Oficina SEO en El Rocío	L30073	7	1	4	0	0	0	1
Huelva	Donana	Urbano	Oficina SEO en El Rocío	L30074	7	1	3	0	1	0	0
Huelva	Donana	Urbano	Oficina SEO en El Rocío	L30075	7	1	3	0	1	0	1
Huelva	Donana	Urbano	Oficina SEO en El Rocío	L30076	7	1	3	0	0	0	0
Huelva	Donana	Urbano	Oficina SEO en El Rocío	L30077	7	1	3	0	0	0	1
Huelva	Donana	Urbano	Oficina SEO en El Rocío	L30078	7	1	3	0	1	0	1
Huelva	Donana	Urbano	Oficina SEO en El Rocío	L30079	7	1	3	0	0	0	0
Huelva	Donana	Urbano	Oficina SEO en El Rocío	L30080	7	2	3	0	1	0	0
Huelva	Donana	Urbano	Oficina SEO en El Rocío	L30081	7	2	3	0	1	0	0
Huelva	Donana	Urbano	Oficina SEO en El Rocío	L30082	7	1	4	0	0	0	0
Huelva	Donana	Urbano	Oficina SEO en El Rocío	L30083	7	1	3	0	0	0	0
Huelva	Donana	Urbano	Oficina SEO en El Rocío	L30084	7	1	4	0	1	0	0
Huelva	Donana	Urbano	Oficina SEO en El Rocío	L30085	7	2	3	0	0	0	1
Huelva	Donana	Urbano	Oficina SEO en El Rocío	L30086	7	1	3	0	1	0	0
Huelva	Donana	Urbano	Oficina SEO en El Rocío	L30087	7	2	4	0	0	0	0
Huelva	Donana	Urbano	Oficina SEO en El Rocío	L30088	7	1	3	0	1	0	1
Huelva	Donana	Urbano	Oficina SEO en El Rocío	L30089	7	1	3	0	1	0	0
Huelva	Donana	Urbano	Oficina SEO en El Rocío	L30090	7	2	3	0	0	0	1
Huelva	Donana	Urbano	Oficina SEO en El Rocío	L30091	7	1	3	NA	1	0	0
Huelva	Donana	Urbano	Oficina SEO en El Rocío	L30092	7	1	3	0	0	0	0
Huelva	Donana	Urbano	Oficina SEO en El Rocío	L30093	7	1	3	0	1	0	1
Huelva	Donana	Urbano	Oficina SEO en El Rocío	L30094	7	1	3	0	1	0	0
Huelva	Donana	Urbano	Oficina SEO en El Rocío	L30095	7	1	3	0	0	0	1
Huelva	Donana	Urbano	Oficina SEO en El Rocío	L30096	7	1	4	0	1	0	0
Huelva	Donana	Urbano	Oficina SEO en El Rocío	L30097	7	1	3	0	0	0	0
Huelva	Donana	Urbano	Oficina SEO en El Rocío	L30098	7	1	3	0	0	0	1
Huelva	Donana	Urbano	Oficina SEO en El Rocío	L30099	7	1	3	0	1	0	0
Huelva	Donana	Urbano	Oficina SEO en El Rocío	L30100	7	1	3	0	0	0	0
Huelva	Donana	Urbano	Oficina SEO en El Rocío	L30101	7	1	3	0	1	0	0
Huelva	Donana	Urbano	Oficina SEO en El Rocío	L30102	7	2	4	0	1	0	0
Huelva	Donana	Urbano	Oficina SEO en El Rocío	L30104	7	2	3	0	0	0	1
Huelva	Donana	Urbano	Oficina SEO en El Rocío	L30105	7	1	3	0	0	0	0
Huelva	Donana	Urbano	Oficina SEO en El Rocío	L30106	7	1	3	0	1	0	0
Huelva	Donana	Urbano	Oficina SEO en El Rocío	L30107	7	2	4	0	0	0	0
Huelva	Donana	Urbano	Oficina SEO en El Rocío	L30108	7	1	3	0	1	0	1
Huelva	Donana	Urbano	Oficina SEO en El Rocío	L30109	7	2	4	0	0	1	1
Huelva	Donana	Urbano	Oficina SEO en El Rocío	L30110	7	2	3	0	0	0	1
Huelva	Donana	Urbano	Oficina SEO en El Rocío	L30111	7	2	3	0	0	0	0
Huelva	Donana	Urbano	Oficina SEO en El Rocío	L30112	7	1	3	0	1	0	0
Huelva	Donana	Urbano	Oficina SEO en El Rocío	L30113	7	2	3	0	0	0	0
Huelva	Donana	Urbano	Oficina SEO en El Rocío	L30114	7	1	4	0	0	0	1
Huelva	Donana	Urbano	Oficina SEO en El Rocío	L30115	7	2	3	0	1	0	1
Huelva	Donana	Rural	Palacio de Doñana	L30116	7	2	3	0	0	0	0
Huelva	Donana	Rural	Palacio de Doñana	L30117	7	2	3	0	0	0	0
Huelva	Donana	Rural	Palacio de Doñana	L30118	7	2	4	0	1	0	1
Huelva	Donana	Rural	Palacio de Doñana	L30119	7	1	3	0	1	0	0
Huelva	Donana	Rural	Palacio de Doñana	L30120	7	1	3	0	1	0	0
Huelva	Donana	Rural	Palacio de Doñana	L30121	7	1	3	0	1	0	0
Huelva	Donana	Rural	Palacio de Doñana	L30122	7	2	3	0	1	0	0
Huelva	Donana	Rural	Palacio de Doñana	L30124	7	1	3	0	0	0	0
Huelva	Donana	Rural	Palacio de Doñana	L30125	7	1	3	0	1	0	0
Huelva	Donana	Rural	Palacio de Doñana	L30126	7	1	3	0	1	0	0
Huelva	Donana	Rural	Palacio de Doñana	L30127	7	1	3	0	0	0	0
Huelva	Donana	Rural	Palacio de Doñana	L30128	7	2	3	0	1	0	0
Huelva	Donana	Rural	Palacio de Doñana	L30129	7	1	3	0	1	0	0
Huelva	Donana	Rural	Palacio de Doñana	L30130	7	2	3	0	1	0	0
Huelva	Donana	Rural	Palacio de Doñana	L30131	7	1	3	0	1	0	0
Huelva	Donana	Rural	Palacio de Doñana	L30132	7	1	3	0	0	0	0
Huelva	Donana	Rural	Palacio de Doñana	L30133	7	1	3	0	1	0	0
Huelva	Donana	Rural	Palacio de Doñana	L30134	7	1	3	0	0	0	0
Huelva	Donana	Rural	Palacio de Doñana	L30135	7	2	3	0	1	0	0
Huelva	Donana	Rural	Palacio de Doñana	L30136	7	1	3	0	1	0	0
Huelva	Donana	Rural	Palacio de Doñana	L30137	7	2	3	0	1	0	0
Huelva	Donana	Rural	Palacio de Doñana	L30138	7	2	3	0	0	0	0
Huelva	Donana	Rural	Palacio de Doñana	L30139	7	1	3	0	1	0	0
Huelva	Donana	Rural	Palacio de Doñana	L30140	7	2	3	0	0	0	0
Huelva	Donana	Rural	Palacio de Doñana	L30141	7	2	3	0	0	0	0
Huelva	Donana	Rural	Palacio de Doñana	L30142	7	1	3	0	0	0	0
Huelva	Donana	Rural	Palacio de Doñana	L30143	7	2	3	0	1	0	0
Huelva	Donana	Rural	Palacio de Doñana	L30144	7	1	3	0	1	0	0
Huelva	Donana	Rural	Palacio de Doñana	L30145	7	2	3	0	0	0	0
Huelva	Donana	Rural	Palacio de Doñana	L30146	7	1	3	0	1	0	0
Huelva	Donana	Rural	Palacio de Doñana	L30147	7	1	3	0	0	0	0
Huelva	Donana	Rural	Palacio de Doñana	L30148	7	2	3	0	0	0	0
Huelva	Donana	Rural	Palacio de Doñana	L30150	7	1	3	0	1	0	0
Huelva	Donana	Rural	Palacio de Doñana	L30152	7	2	4	0	1	0	0
Huelva	Donana	Rural	Palacio de Doñana	L30153	7	2	3	0	1	0	0
Huelva	Donana	Rural	Palacio de Doñana	L30154	7	1	3	0	1	0	0
Huelva	Donana	Rural	Palacio de Doñana	L30155	7	1	4	0	1	0	0
Huelva	Donana	Rural	Palacio de Doñana	L30156	7	1	3	0	1	0	0
Huelva	Donana	Rural	Palacio de Doñana	L30157	7	2	3	0	1	0	0
Huelva	Donana	Rural	Palacio de Doñana	L30158	7	2	3	0	1	0	0
Huelva	Donana	Rural	Palacio de Doñana	L30159	7	1	3	0	0	0	0
Huelva	Donana	Rural	Palacio de Doñana	L30160	7	2	3	0	1	0	0
Huelva	Donana	Rural	Palacio de Doñana	L30161	7	1	3	0	0	0	0
Huelva	Donana	Rural	Palacio de Doñana	L30162	7	1	3	0	1	0	0
Huelva	Donana	Rural	Palacio de Doñana	L30163	7	1	3	0	1	0	0
Huelva	Donana	Rural	Palacio de Doñana	L30164	7	1	3	NA	1	0	0
Huelva	Donana	Rural	Palacio de Doñana	L30165	7	1	3	0	1	0	0
Huelva	Donana	Rural	Palacio de Doñana	L30166	7	1	3	0	0	0	0
Huelva	Donana	Rural	Palacio de Doñana	L30167	7	2	3	0	0	0	0
Huelva	Donana	Rural	Palacio de Doñana	L30168	7	1	3	0	1	0	0
Huelva	Donana	Rural	Palacio de Doñana	L30169	7	1	3	0	0	0	0
Huelva	Donana	Rural	Palacio de Doñana	L30170	7	1	3	0	1	0	0
Huelva	Donana	Rural	Palacio de Doñana	L30171	7	2	3	0	1	0	0
Huelva	Donana	Rural	Palacio de Doñana	L30172	7	2	3	0	1	0	0
Huelva	Donana	Rural	Palacio de Doñana	L30173	7	1	3	0	0	0	1
Huelva	Donana	Rural	Palacio de Doñana	L30174	7	1	3	0	0	1	0
Huelva	Donana	Rural	Palacio de Doñana	L30175	7	1	3	0	0	0	0
Huelva	Donana	Rural	Palacio de Doñana	L30176	7	2	3	0	1	0	0
Huelva	Donana	Rural	Palacio de Doñana	L30177	7	2	3	0	1	0	0
Huelva	Donana	Rural	Palacio de Doñana	L30178	7	1	3	0	1	0	0
Huelva	Donana	Rural	Palacio de Doñana	L30179	7	2	3	NA	0	0	0
Huelva	Donana	Rural	Palacio de Doñana	L30180	7	1	3	0	1	0	0
Huelva	Donana	Rural	Palacio de Doñana	L30181	7	1	3	0	1	0	0
Huelva	Donana	Rural	Palacio de Doñana	L30182	7	2	3	0	0	0	0
Huelva	Donana	Rural	Palacio de Doñana	L30183	7	2	4	0	0	0	0
Huelva	Donana	Natural	Control acceso	L30184	7	1	4	0	0	0	0
Huelva	Huelva	Rural	Sede Los Álamos Diputación de Huelva	L30185	7	1	3	0	1	0	0
Huelva	Huelva	Rural	Sede Los Álamos Diputación de Huelva	L30186	7	2	3	0	0	0	0
Huelva	Huelva	Rural	Sede Los Álamos Diputación de Huelva	L30187	7	1	3	0	0	0	0
Huelva	Huelva	Rural	Sede Los Álamos Diputación de Huelva	L30188	7	2	3	NA	1	0	0
Huelva	Huelva	Rural	Sede Los Álamos Diputación de Huelva	L30189	7	1	4	0	0	0	0
Huelva	Huelva	Rural	Sede Los Álamos Diputación de Huelva	L30190	7	1	3	0	0	0	0
Huelva	Huelva	Rural	Sede Los Álamos Diputación de Huelva	L30191	7	2	4	0	0	0	0
Huelva	Huelva	Rural	Sede Los Álamos Diputación de Huelva	L30193	7	1	3	NA	0	0	0
Huelva	Huelva	Rural	Sede Los Álamos Diputación de Huelva	L30194	7	1	3	0	0	0	0
Huelva	Huelva	Rural	Sede Los Álamos Diputación de Huelva	L30195	7	1	4	0	0	0	0
Huelva	Huelva	Rural	Sede Los Álamos Diputación de Huelva	L30196	7	1	3	0	1	0	0
Huelva	Huelva	Rural	Sede Los Álamos Diputación de Huelva	L30197	7	1	4	0	0	1	1
Huelva	Huelva	Rural	Sede Los Álamos Diputación de Huelva	L30198	7	1	3	NA	0	0	0
Huelva	Huelva	Rural	Sede Los Álamos Diputación de Huelva	L30200	7	1	3	0	1	0	0
Huelva	Huelva	Rural	Sede Los Álamos Diputación de Huelva	L30201	7	2	3	NA	0	0	0
Huelva	Huelva	Rural	Sede Los Álamos Diputación de Huelva	L30203	7	2	3	0	1	0	0
Huelva	Huelva	Rural	Sede Los Álamos Diputación de Huelva	L30204	7	1	3	0	0	0	0
Huelva	Huelva	Rural	Sede Los Álamos Diputación de Huelva	L30205	7	1	3	0	1	0	0
Huelva	Huelva	Rural	Sede Los Álamos Diputación de Huelva	L30206	7	2	3	0	0	0	0
Huelva	Huelva	Rural	Sede Los Álamos Diputación de Huelva	L30207	7	1	3	0	0	0	0
Huelva	Huelva	Rural	Sede Los Álamos Diputación de Huelva	L30208	7	1	3	0	1	0	0
Huelva	Huelva	Rural	Sede Los Álamos Diputación de Huelva	L30209	7	1	3	0	0	0	0
Huelva	Huelva	Rural	Sede Los Álamos Diputación de Huelva	L30210	7	2	4	0	1	0	0
Huelva	Gibraleon	Rural	Granja	L30211	7	1	4	0	0	1	1
Huelva	Gibraleon	Rural	Granja	L30212	7	2	4	0	0	0	0
Huelva	Gibraleon	Rural	Granja	L30213	7	1	4	0	1	0	1
Huelva	Gibraleon	Rural	Granja	L30214	7	2	4	0	0	0	1
Huelva	Gibraleon	Rural	Granja	L30215	7	2	4	0	1	0	1
Huelva	Gibraleon	Rural	Granja	L30216	7	2	4	0	0	0	0
Huelva	Gibraleon	Rural	Granja	L30217	7	2	4	0	0	0	1
Huelva	Gibraleon	Rural	Granja	L30218	7	2	4	0	0	0	1
Huelva	Gibraleon	Rural	Granja	L30219	7	1	4	0	0	0	1
Huelva	Gibraleon	Rural	Granja	L30220	7	1	4	0	1	0	1
Huelva	Gibraleon	Rural	Granja	L30221	7	1	4	0	0	0	0
Huelva	Gibraleon	Rural	Granja	L30222	7	2	4	0	0	0	1
Huelva	Gibraleon	Rural	Granja	L30223	7	1	4	NA	0	0	1
Huelva	Gibraleon	Rural	Granja	L30224	7	2	4	0	0	0	1
Huelva	Gibraleon	Rural	Granja	L30225	7	2	4	0	0	0	0
Huelva	Gibraleon	Rural	Granja	L30226	7	1	4	0	0	0	1
Huelva	Gibraleon	Rural	Granja	L30227	7	1	4	0	0	0	1
Huelva	Gibraleon	Rural	Granja	L30228	7	1	4	0	0	1	1
Huelva	Gibraleon	Rural	Granja	L30229	7	2	4	0	1	0	0
Huelva	Gibraleon	Rural	Granja	L30230	7	2	4	0	0	0	1
Huelva	Gibraleon	Rural	Granja	L30231	7	1	4	0	1	0	0
Huelva	Gibraleon	Rural	Granja	L30232	7	1	4	0	0	0	0
Huelva	Gibraleon	Rural	Granja	L30233	7	2	3	0	0	0	1
Huelva	San Juan del Puerto	Rural	Club Hipico Dolmen de Soto	L30234	7	2	4	0	0	0	1
Huelva	San Juan del Puerto	Rural	Club Hipico Dolmen de Soto	L30235	7	2	4	0	0	0	1
Huelva	San Juan del Puerto	Rural	Club Hipico Dolmen de Soto	L30236	7	2	4	0	0	1	1
Huelva	San Juan del Puerto	Rural	Club Hipico Dolmen de Soto	L30237	7	1	4	0	0	1	0
Huelva	San Juan del Puerto	Natural	Humedal Graveras de las Balastreras	L30238	7	1	3	0	0	1	1
Huelva	San Juan del Puerto	Natural	Humedal Graveras de las Balastreras	L30239	7	2	3	0	1	0	1
Huelva	San Juan del Puerto	Natural	Humedal Graveras de las Balastreras	L30240	7	1	3	0	0	0	0
Huelva	San Juan del Puerto	Natural	Humedal Graveras de las Balastreras	L30241	7	1	4	0	1	0	0
Huelva	San Juan del Puerto	Natural	Humedal Graveras de las Balastreras	L30242	7	1	4	1	0	1	1
Huelva	San Juan del Puerto	Natural	Humedal Graveras de las Balastreras	L30243	7	1	3	0	0	0	0
Huelva	San Juan del Puerto	Natural	Humedal Graveras de las Balastreras	L30244	7	2	4	0	1	0	0
Huelva	San Juan del Puerto	Natural	Humedal Graveras de las Balastreras	L30245	7	2	4	NA	0	1	0
Huelva	San Juan del Puerto	Natural	Humedal Graveras de las Balastreras	L30246	7	1	4	0	0	1	0
Huelva	San Juan del Puerto	Natural	Humedal Graveras de las Balastreras	L30247	7	2	4	0	0	1	0
Huelva	San Juan del Puerto	Natural	Humedal Graveras de las Balastreras	L30248	7	1	3	0	1	0	0
Huelva	San Juan del Puerto	Natural	Humedal Graveras de las Balastreras	L30249	7	1	3	0	0	0	1
Huelva	San Juan del Puerto	Natural	Humedal Graveras de las Balastreras	L30250	7	1	4	0	0	1	0
Huelva	San Juan del Puerto	Natural	Humedal Graveras de las Balastreras	L30251	7	1	4	0	1	0	0
Huelva	San Juan del Puerto	Natural	Humedal Graveras de las Balastreras	L30252	7	2	3	0	1	0	0
Huelva	San Juan del Puerto	Natural	Humedal Graveras de las Balastreras	L30253	7	2	4	0	1	0	0
Huelva	San Juan del Puerto	Natural	Humedal Graveras de las Balastreras	L30254	7	1	3	0	0	1	1
Huelva	San Juan del Puerto	Urbano	Casa particular	L30255	7	1	4	0	0	1	1
Huelva	San Juan del Puerto	Urbano	Casa particular	L30256	7	2	4	0	1	0	0
Huelva	San Juan del Puerto	Urbano	Casa particular	L30257	7	1	4	0	0	1	0
Huelva	San Juan del Puerto	Urbano	Casa particular	L30258	7	1	4	0	0	0	0
Huelva	San Juan del Puerto	Urbano	Casa particular	L30259	7	1	3	0	0	0	0
Huelva	San Juan del Puerto	Urbano	Casa particular	L30260	7	1	3	0	0	0	0
Huelva	San Juan del Puerto	Urbano	Casa particular	L30261	7	1	4	0	1	0	0
Huelva	San Juan del Puerto	Urbano	Casa particular	L30262	7	2	4	0	0	1	0
Huelva	San Juan del Puerto	Urbano	Casa particular	L30263	7	2	4	0	1	0	0
Huelva	San Juan del Puerto	Urbano	Casa particular	L30264	7	2	4	0	1	0	0
Huelva	San Juan del Puerto	Urbano	Casa particular	L30265	7	2	4	0	1	0	0
Huelva	San Juan del Puerto	Urbano	Casa particular	L30266	7	2	3	0	1	0	0
Huelva	San Juan del Puerto	Urbano	Casa particular	L30267	7	1	3	0	1	0	0
Huelva	San Juan del Puerto	Urbano	Casa particular	L30268	7	1	4	0	0	1	1
Huelva	San Juan del Puerto	Urbano	Casa particular	L30269	7	1	4	0	1	0	0
Huelva	San Juan del Puerto	Urbano	Casa particular	L30270	7	2	4	0	0	1	0
Huelva	San Juan del Puerto	Urbano	Casa particular	L30271	7	2	4	NA	0	1	1
Huelva	San Juan del Puerto	Urbano	Casa particular	L30272	7	1	4	0	1	0	0
Huelva	San Juan del Puerto	Urbano	Casa particular	L30273	7	2	4	0	0	0	0
Huelva	San Juan del Puerto	Urbano	Casa particular	L30274	7	1	3	0	0	0	0
Huelva	San Juan del Puerto	Urbano	Casa particular	L30275	7	2	4	0	0	0	1
Huelva	San Juan del Puerto	Urbano	Casa particular	L30276	7	2	4	0	0	0	0
Huelva	San Juan del Puerto	Urbano	Casa particular	L30277	7	1	4	0	0	1	0
Huelva	San Juan del Puerto	Urbano	Casa particular	L30278	7	1	4	0	0	1	0
Huelva	San Juan del Puerto	Urbano	Casa particular	L30279	7	1	4	0	1	0	1
Huelva	San Juan del Puerto	Urbano	Casa particular	L30280	7	2	4	0	1	0	0
Huelva	San Juan del Puerto	Urbano	Casa particular	L30281	7	1	4	0	1	0	0
Huelva	San Juan del Puerto	Urbano	Casa particular	L30282	7	1	3	0	1	0	0
Huelva	San Juan del Puerto	Urbano	Casa particular	L30283	7	1	4	0	1	0	1
Huelva	San Juan del Puerto	Urbano	Casa particular	L30284	7	1	3	0	0	1	0
Huelva	San Juan del Puerto	Urbano	Casa particular	L30285	7	1	4	0	1	0	0
Huelva	San Juan del Puerto	Urbano	Casa particular	L30286	7	1	4	0	0	0	1
Huelva	San Juan del Puerto	Urbano	Casa particular	L30287	7	1	4	0	0	0	0
Huelva	San Juan del Puerto	Urbano	Casa particular	L30288	7	1	3	0	0	0	1
Huelva	San Juan del Puerto	Urbano	Casa particular	L30289	7	1	4	0	1	0	0
Huelva	San Juan del Puerto	Urbano	Casa particular	L30290	7	1	4	0	0	0	0
Huelva	San Juan del Puerto	Urbano	Casa particular	L30291	7	2	3	0	0	1	1
Huelva	Gibraleon	Urbano	Casa particular	L30292	7	2	4	0	0	1	1
Huelva	Gibraleon	Urbano	Casa particular	L30293	7	1	3	0	1	0	1
Huelva	Gibraleon	Urbano	Casa particular	L30294	7	2	3	0	0	0	1
Huelva	Gibraleon	Urbano	Casa particular	L30295	7	1	3	0	0	1	1
Huelva	Gibraleon	Urbano	Casa particular	L30296	7	1	4	0	1	0	1
Huelva	Gibraleon	Urbano	Casa particular	L30297	7	2	4	0	1	0	1
Huelva	Gibraleon	Urbano	Casa particular	L30298	7	1	4	0	0	1	1
Huelva	Gibraleon	Urbano	Casa particular	L30299	7	1	3	0	0	1	1
Huelva	Gibraleon	Urbano	Casa particular	L30300	7	2	3	0	0	0	1
Huelva	Gibraleon	Urbano	Casa particular	L30301	7	2	4	0	1	0	1
Huelva	Gibraleon	Urbano	Casa particular	L30302	7	2	4	0	0	1	1
Huelva	Gibraleon	Urbano	Casa particular	L30303	7	2	4	0	0	0	1
Huelva	Gibraleon	Urbano	Casa particular	L30304	7	1	4	0	1	0	1
Huelva	Gibraleon	Urbano	Casa particular	L30305	7	2	4	0	0	0	1
Huelva	Gibraleon	Urbano	Casa particular	L30306	7	1	4	0	0	0	0
Huelva	Gibraleon	Urbano	Casa particular	L30307	7	2	4	0	0	1	1
Huelva	Gibraleon	Urbano	Casa particular	L30308	7	2	3	0	1	0	1
Huelva	Gibraleon	Urbano	Casa particular	L30309	7	2	3	0	1	0	1
Huelva	Gibraleon	Urbano	Casa particular	L30310	7	1	4	0	1	0	1
Huelva	Gibraleon	Urbano	Casa particular	L30311	7	1	4	0	1	0	1
Huelva	Gibraleon	Urbano	Casa particular	L30312	7	2	3	0	0	0	1
Huelva	Gibraleon	Urbano	Casa particular	L30313	7	1	4	0	0	0	1
Huelva	Gibraleon	Urbano	Casa particular	L30314	7	1	4	0	0	1	1
Huelva	Gibraleon	Urbano	Casa particular	L30315	7	1	4	0	1	0	1
Huelva	Gibraleon	Urbano	Casa particular	L30316	7	2	4	0	0	0	1
Huelva	Gibraleon	Urbano	Casa particular	L30317	7	2	3	0	0	0	0
Huelva	Gibraleon	Urbano	Casa particular	L30318	7	1	4	0	0	0	1
Huelva	Gibraleon	Urbano	Casa particular	L30319	7	2	4	0	0	0	1
Huelva	Gibraleon	Urbano	Casa particular	L30320	7	2	4	0	0	0	1
Huelva	Gibraleon	Urbano	Casa particular	L30321	7	2	3	0	1	0	1
Huelva	Gibraleon	Urbano	Casa particular	L30322	7	2	3	0	0	0	1
Huelva	Gibraleon	Urbano	Casa particular	L30323	7	1	3	0	0	1	1
Huelva	Gibraleon	Urbano	Casa particular	L30324	7	2	4	0	0	0	1
Huelva	Gibraleon	Urbano	Casa particular	L30325	7	2	3	0	0	0	1
Huelva	Gibraleon	Urbano	Casa particular	L30326	7	2	4	0	0	0	1
Huelva	Gibraleon	Urbano	Casa particular	L30327	7	1	4	0	1	0	1
Huelva	Gibraleon	Urbano	Casa particular	L30328	7	1	3	0	0	0	0
Huelva	Gibraleon	Urbano	Casa particular	L30329	7	1	4	0	0	0	1
Huelva	Gibraleon	Urbano	Casa particular	L30330	7	2	3	0	0	1	0
Huelva	Gibraleon	Urbano	Casa particular	L30331	7	2	4	0	0	0	1
Huelva	Gibraleon	Urbano	Casa particular	L30332	7	1	3	0	0	1	1
Huelva	Gibraleon	Urbano	Casa particular	L30333	7	1	3	0	0	1	1
Huelva	Gibraleon	Urbano	Casa particular	L30334	7	2	4	0	0	1	1
Huelva	Gibraleon	Urbano	Casa particular	L30335	7	2	4	NA	0	0	1
Huelva	Gibraleon	Urbano	Casa particular	L30336	7	2	4	0	1	0	1
Huelva	Gibraleon	Urbano	Casa particular	L30337	7	2	3	0	0	0	1
Huelva	Gibraleon	Urbano	Casa particular	L30338	7	2	3	0	0	1	1
Huelva	Gibraleon	Urbano	Casa particular	L30339	7	2	4	0	1	0	1
Huelva	Gibraleon	Urbano	Casa particular	L30340	7	1	4	0	0	0	0
Huelva	Gibraleon	Urbano	Casa particular	L30341	7	2	3	0	0	0	1
Huelva	Gibraleon	Urbano	Casa particular	L30342	7	1	4	0	0	0	0
Huelva	Gibraleon	Urbano	Casa particular	L30343	7	2	3	0	0	1	1
Huelva	Gibraleon	Urbano	Casa particular	L30344	7	2	4	0	0	1	1
Huelva	Gibraleon	Urbano	Casa particular	L30345	7	2	3	0	0	1	1
Huelva	Gibraleon	Urbano	Casa particular	L30346	7	2	3	0	0	0	1
Huelva	Gibraleon	Urbano	Casa particular	L30347	7	1	4	0	0	1	1
Huelva	Gibraleon	Urbano	Casa particular	L30348	7	2	3	0	0	0	1
Huelva	Gibraleon	Urbano	Casa particular	L30350	7	2	4	0	0	1	1
Huelva	Gibraleon	Urbano	Casa particular	L30351	7	2	4	0	1	0	1
Huelva	Beas	Rural	Ganadería Pan y Ajo	L30352	7	1	3	0	0	1	1
Huelva	Beas	Rural	Ganadería Pan y Ajo	L30353	7	1	4	0	0	1	1
Huelva	Beas	Rural	Ganadería Pan y Ajo	L30354	7	1	4	1	0	1	1
Huelva	Beas	Rural	Ganadería Pan y Ajo	L30355	7	2	3	0	0	0	0
Huelva	Beas	Rural	Ganadería Pan y Ajo	L30356	7	1	3	0	0	1	0
Huelva	Beas	Rural	Ganadería Pan y Ajo	L30357	7	2	3	0	0	1	1
Huelva	Beas	Rural	Ganadería Pan y Ajo	L30358	7	1	3	0	0	1	0
Huelva	Beas	Rural	Ganadería Pan y Ajo	L30359	7	1	4	0	0	1	1
Huelva	Beas	Rural	Ganadería Pan y Ajo	L30360	7	1	3	0	0	1	0
Huelva	Beas	Rural	Ganadería Pan y Ajo	L30361	7	1	4	1	0	1	1
Huelva	Beas	Rural	Ganadería Pan y Ajo	L30362	7	2	3	0	1	0	0
Huelva	Beas	Rural	Ganadería Pan y Ajo	L30363	7	2	4	0	0	1	1
Huelva	Beas	Rural	Ganadería Pan y Ajo	L30364	7	1	4	0	0	1	1
Huelva	Beas	Rural	Ganadería Pan y Ajo	L30365	7	1	3	0	0	1	0
Huelva	Beas	Rural	Ganadería Pan y Ajo	L30366	7	2	4	0	0	1	1
Huelva	Beas	Rural	Ganadería Pan y Ajo	L30367	7	1	4	0	0	1	1
Huelva	Beas	Rural	Ganadería Pan y Ajo	L30368	7	2	3	0	0	1	0
Huelva	Beas	Rural	Ganadería Pan y Ajo	L30369	7	2	4	1	0	1	1
Huelva	Beas	Rural	Ganadería Pan y Ajo	L30370	7	1	3	0	0	1	0
Huelva	Beas	Rural	Ganadería Pan y Ajo	L30371	7	2	4	0	0	1	0
Huelva	Gibraleon	Natural	Alcornocal de San Isidro	L30372	7	2	4	1	0	0	1
Huelva	Gibraleon	Natural	Alcornocal de San Isidro	L30373	7	1	4	0	0	1	1
Huelva	Gibraleon	Natural	Alcornocal de San Isidro	L30374	7	1	4	0	0	0	1
Huelva	Gibraleon	Natural	Alcornocal de San Isidro	L30375	7	1	3	0	0	0	1
Huelva	Gibraleon	Natural	Alcornocal de San Isidro	L30376	7	1	4	0	0	0	1
Huelva	Gibraleon	Natural	Alcornocal de San Isidro	L30377	7	2	4	0	0	0	0
Huelva	Gibraleon	Natural	Alcornocal de San Isidro	L30378	7	1	4	0	0	0	0
Huelva	Gibraleon	Natural	Alcornocal de San Isidro	L30379	7	1	4	0	0	0	1
Huelva	Gibraleon	Natural	Alcornocal de San Isidro	L30380	7	1	4	0	1	0	1
Huelva	Gibraleon	Natural	Alcornocal de San Isidro	L30381	7	1	3	0	0	1	1
Huelva	Gibraleon	Natural	Alcornocal de San Isidro	L30382	7	1	3	0	0	0	1
Huelva	Gibraleon	Natural	Alcornocal de San Isidro	L30383	7	1	4	0	0	0	1
Huelva	Gibraleon	Natural	Alcornocal de San Isidro	L30384	7	2	4	0	0	0	1
Huelva	Gibraleon	Natural	Alcornocal de San Isidro	L30385	7	1	4	0	1	0	1
Huelva	Gibraleon	Natural	Alcornocal de San Isidro	L30386	7	2	4	0	0	0	1
Huelva	Gibraleon	Natural	Alcornocal de San Isidro	L30387	7	1	3	0	0	1	1
Huelva	Gibraleon	Natural	Alcornocal de San Isidro	L30388	7	2	4	0	1	0	1
Huelva	Gibraleon	Natural	Alcornocal de San Isidro	L30389	7	1	3	0	0	0	0
Huelva	Gibraleon	Natural	Alcornocal de San Isidro	L30390	7	2	3	0	0	0	1
Huelva	Gibraleon	Natural	Alcornocal de San Isidro	L30391	7	1	4	0	0	0	1
Huelva	Gibraleon	Natural	Alcornocal de San Isidro	L30392	7	2	4	0	0	1	1
Huelva	Gibraleon	Natural	Alcornocal de San Isidro	L30393	7	1	3	0	1	0	1
Huelva	Gibraleon	Natural	Alcornocal de San Isidro	L30394	7	1	4	0	0	0	1
Huelva	Gibraleon	Natural	Alcornocal de San Isidro	L30395	7	2	4	0	1	0	1
Huelva	Gibraleon	Natural	Alcornocal de San Isidro	L30396	7	1	4	0	0	0	1
Huelva	Gibraleon	Natural	Alcornocal de San Isidro	L30397	7	2	4	0	0	0	1
Huelva	Gibraleon	Natural	Alcornocal de San Isidro	L30398	7	2	3	0	0	0	1
Huelva	Gibraleon	Natural	Alcornocal de San Isidro	L30399	7	1	3	0	0	1	1
Huelva	Huelva	Urbano	IFAPA	L30400	7	1	3	0	0	0	0
Huelva	Huelva	Urbano	IFAPA	L30401	7	2	3	0	0	1	0
Huelva	Huelva	Urbano	IFAPA	L30402	7	2	3	0	0	0	0
Huelva	Huelva	Urbano	IFAPA	L30403	7	1	4	0	0	0	0
Huelva	Huelva	Urbano	IFAPA	L30404	7	2	3	0	0	1	0
Huelva	Huelva	Urbano	IFAPA	L30405	7	1	4	0	0	0	0
Huelva	Huelva	Urbano	IFAPA	L30406	7	2	3	0	0	0	0
Huelva	Huelva	Urbano	IFAPA	L30407	7	2	3	0	0	0	0
Huelva	Huelva	Urbano	IFAPA	L30408	7	1	3	0	0	0	0
Huelva	Huelva	Urbano	IFAPA	L30409	7	1	4	0	0	0	0
Huelva	Huelva	Urbano	IFAPA	L30410	7	1	4	0	0	0	0
Huelva	Huelva	Urbano	IFAPA	L30411	7	1	3	0	0	0	1
Huelva	San Juan del Puerto	Urbano	Casa particular	L30412	7	2	3	0	1	0	0
Huelva	San Juan del Puerto	Urbano	Casa particular	L30413	7	1	3	0	0	0	0
Huelva	San Juan del Puerto	Urbano	Casa particular	L30414	7	1	3	0	0	0	0
Huelva	San Juan del Puerto	Urbano	Casa particular	L30415	7	2	4	0	1	0	0
Huelva	San Juan del Puerto	Urbano	Casa particular	L30416	7	1	4	0	1	0	0
Huelva	San Juan del Puerto	Urbano	Casa particular	L30417	7	1	4	0	0	0	0
Huelva	San Juan del Puerto	Urbano	Casa particular	L30418	7	2	3	0	0	0	0
Huelva	San Juan del Puerto	Urbano	Casa particular	L30419	7	1	3	0	0	0	0
Huelva	San Juan del Puerto	Urbano	Casa particular	L30420	7	1	4	0	0	0	0
Huelva	San Juan del Puerto	Urbano	Casa particular	L30421	7	1	3	0	1	0	0
Huelva	San Juan del Puerto	Urbano	Casa particular	L30422	7	2	3	0	0	0	0
Huelva	San Juan del Puerto	Urbano	Casa particular	L30423	7	1	3	0	1	0	0
Huelva	San Juan del Puerto	Urbano	Casa particular	L30424	7	1	3	0	0	0	0
Huelva	Huelva	Natural	Centro de Interpretación Calatilla	L30425	7	1	4	NA	0	0	0
Huelva	Huelva	Natural	Centro de Interpretación Calatilla	L30426	7	2	4	0	1	0	0
Huelva	Huelva	Natural	Centro de Interpretación Calatilla	L30427	7	1	3	0	1	0	0
Huelva	Huelva	Natural	Centro de Interpretación Calatilla	L30428	7	2	4	0	1	0	0
Huelva	Huelva	Natural	Centro de Interpretación Calatilla	L30429	7	1	3	0	1	0	0
Huelva	Huelva	Natural	Centro de Interpretación Calatilla	L30430	7	2	3	0	0	0	1
Huelva	Huelva	Natural	Centro de Interpretación Calatilla	L30431	7	2	4	0	0	0	0
Huelva	Huelva	Natural	Centro de Interpretación Calatilla	L30432	7	2	3	0	1	0	0
Huelva	Gibraleon	Rural	Granja	L30433	7	1	4	0	1	0	1
Huelva	Gibraleon	Rural	Granja	L30434	7	2	4	0	0	0	0
Huelva	Gibraleon	Rural	Granja	L30435	7	1	3	0	0	0	0
Huelva	Gibraleon	Rural	Granja	L30436	7	2	4	0	0	0	0
Huelva	Gibraleon	Rural	Granja	L30437	7	1	3	0	0	0	0
Huelva	Gibraleon	Rural	Granja	L30438	7	1	4	0	0	0	0
Huelva	Gibraleon	Rural	Granja	L30439	7	1	4	0	0	0	0
Huelva	Gibraleon	Rural	Granja	L30440	7	1	4	0	1	0	1
Huelva	Gibraleon	Rural	Granja	L30441	7	2	4	0	0	0	0
Huelva	Gibraleon	Rural	Granja	L30442	7	1	3	0	0	0	1
Huelva	Gibraleon	Rural	Granja	L30443	7	2	4	0	0	1	1
Huelva	Gibraleon	Rural	Granja	L30444	7	1	4	0	0	1	1
Huelva	Gibraleon	Rural	Granja	L30445	7	2	4	0	1	0	1
Huelva	Gibraleon	Rural	Granja	L30446	7	1	4	0	1	0	1
Huelva	Gibraleon	Rural	Granja	L30447	7	2	4	0	0	1	1
Huelva	Gibraleon	Rural	Granja	L30448	7	1	4	0	0	0	1
Huelva	Gibraleon	Rural	Granja	L30449	7	2	4	0	0	0	1
Huelva	Gibraleon	Rural	Granja	L30450	7	2	4	0	1	0	1
Huelva	Gibraleon	Rural	Granja	L30451	7	2	4	0	0	0	1
Huelva	Gibraleon	Rural	Granja	L30452	7	1	3	0	0	0	1
Huelva	Gibraleon	Rural	Granja	L30453	7	1	3	0	0	1	1
Huelva	Gibraleon	Rural	Granja	L30454	7	1	3	0	1	0	1
Huelva	Gibraleon	Rural	Granja	L30455	7	2	3	0	1	0	0
Huelva	Gibraleon	Rural	Granja	L30456	7	1	4	0	0	0	1
Huelva	Gibraleon	Rural	Granja	L30457	7	1	4	0	1	0	1
Huelva	Gibraleon	Rural	Granja	L30458	7	1	3	0	1	0	0
Huelva	Gibraleon	Rural	Granja	L30459	7	2	3	0	0	0	0
Huelva	Gibraleon	Urbano	Casa particular	L30460	8	1	4	NA	0	0	1
Huelva	Gibraleon	Urbano	Casa particular	L30461	8	1	4	0	0	1	1
Huelva	Gibraleon	Urbano	Casa particular	L30462	8	2	4	0	1	0	1
Huelva	Gibraleon	Urbano	Casa particular	L30463	8	1	4	0	1	0	1
Huelva	Gibraleon	Urbano	Casa particular	L30464	8	1	4	0	1	0	0
Huelva	Gibraleon	Urbano	Casa particular	L30465	8	1	4	0	0	0	1
Huelva	Gibraleon	Urbano	Casa particular	L30466	8	1	4	0	0	0	1
Huelva	Gibraleon	Urbano	Casa particular	L30467	8	1	4	0	0	1	1
Huelva	Gibraleon	Urbano	Casa particular	L30468	8	1	4	0	0	1	1
Huelva	Gibraleon	Urbano	Casa particular	L30469	8	1	3	0	1	0	1
Huelva	Gibraleon	Urbano	Casa particular	L30470	8	1	4	0	1	0	0
Huelva	Gibraleon	Urbano	Casa particular	L30471	8	1	3	0	0	1	1
Huelva	Gibraleon	Urbano	Casa particular	L30472	8	1	4	0	0	0	0
Huelva	Gibraleon	Urbano	Casa particular	L30473	8	2	4	0	0	0	1
Huelva	Gibraleon	Urbano	Casa particular	L30474	8	1	3	0	0	0	1
Huelva	Gibraleon	Urbano	Casa particular	L30475	8	2	4	0	0	0	1
Huelva	Gibraleon	Urbano	Casa particular	L30476	8	2	4	0	1	0	1
Huelva	Gibraleon	Urbano	Casa particular	L30477	8	2	4	0	1	0	1
Huelva	Gibraleon	Urbano	Casa particular	L30478	8	2	4	0	0	0	1
Huelva	Gibraleon	Urbano	Casa particular	L30479	8	2	3	0	0	1	0
Huelva	Gibraleon	Urbano	Casa particular	L30480	8	1	4	0	0	1	1
Huelva	Gibraleon	Urbano	Casa particular	L30481	8	1	4	0	0	0	1
Huelva	Gibraleon	Urbano	Casa particular	L30482	8	1	4	0	1	0	1
Huelva	Gibraleon	Urbano	Casa particular	L30483	8	1	4	0	0	0	0
Huelva	Gibraleon	Urbano	Casa particular	L30484	8	1	3	0	0	0	0
Huelva	Gibraleon	Urbano	Casa particular	L30485	8	1	4	0	0	0	1
Huelva	Gibraleon	Urbano	Casa particular	L30486	8	2	4	0	1	0	0
Huelva	Gibraleon	Urbano	Casa particular	L30487	8	2	4	0	0	0	0
Huelva	Gibraleon	Urbano	Casa particular	L30488	8	2	4	0	0	0	1
Huelva	Gibraleon	Urbano	Casa particular	L30489	8	1	3	0	0	1	0
Huelva	Gibraleon	Urbano	Casa particular	L30490	8	1	3	0	0	0	0
Huelva	Gibraleon	Urbano	Casa particular	L30491	8	1	3	0	0	0	0
Huelva	Gibraleon	Urbano	Casa particular	L30492	8	2	4	0	0	0	0
Huelva	Gibraleon	Urbano	Casa particular	L30493	8	1	4	0	0	0	1
Huelva	Gibraleon	Urbano	Casa particular	L30494	8	1	4	0	0	0	0
Huelva	Gibraleon	Rural	Granja	L30495	8	1	4	0	0	0	1
Huelva	Gibraleon	Rural	Granja	L30496	8	1	4	0	1	0	1
Huelva	Gibraleon	Rural	Granja	L30497	8	1	4	0	0	0	1
Huelva	Gibraleon	Rural	Granja	L30498	8	2	4	0	0	0	0
Huelva	Gibraleon	Rural	Granja	L30499	8	2	3	0	0	1	1
Huelva	Gibraleon	Rural	Granja	L30500	8	2	4	0	0	0	1
Huelva	Gibraleon	Rural	Granja	L30501	8	1	4	0	0	1	1
Huelva	San Juan del Puerto	Urbano	Casa particular	L30502	8	1	3	0	1	0	0
Huelva	San Juan del Puerto	Urbano	Casa particular	L30503	8	1	3	0	0	0	0
Huelva	San Juan del Puerto	Urbano	Casa particular	L30504	8	2	3	0	0	0	0
Huelva	San Juan del Puerto	Urbano	Casa particular	L30505	8	1	3	0	0	0	0
Huelva	San Juan del Puerto	Urbano	Casa particular	L30506	8	2	3	0	1	0	0
Huelva	San Juan del Puerto	Urbano	Casa particular	L30507	8	1	3	0	0	0	0
Huelva	San Juan del Puerto	Urbano	Casa particular	L30508	8	1	4	0	0	0	0
Huelva	San Juan del Puerto	Urbano	Casa particular	L30509	8	1	3	0	0	1	0
Huelva	San Juan del Puerto	Urbano	Casa particular	L30510	8	1	4	0	1	0	1
Huelva	San Juan del Puerto	Urbano	Casa particular	L30511	8	1	3	0	1	0	0
Huelva	San Juan del Puerto	Urbano	Casa particular	L30512	8	1	4	0	0	0	0
Huelva	San Juan del Puerto	Urbano	Casa particular	L30513	8	1	4	0	0	1	0
Huelva	San Juan del Puerto	Urbano	Casa particular	L30514	8	1	3	0	1	0	0
Huelva	San Juan del Puerto	Urbano	Casa particular	L30515	8	1	4	0	0	0	1
Huelva	San Juan del Puerto	Urbano	Casa particular	L30516	8	2	3	0	1	0	0
Huelva	San Juan del Puerto	Urbano	Casa particular	L30517	8	1	3	0	1	0	0
Huelva	San Juan del Puerto	Urbano	Casa particular	L30518	8	1	4	NA	1	0	0
Huelva	San Juan del Puerto	Urbano	Casa particular	L30519	8	2	3	0	1	0	0
Huelva	San Juan del Puerto	Urbano	Casa particular	L30520	8	2	3	0	1	0	0
Huelva	San Juan del Puerto	Urbano	Casa particular	L30521	8	1	3	0	1	0	0
Huelva	San Juan del Puerto	Urbano	Casa particular	L30522	8	1	3	0	0	0	0
Huelva	San Juan del Puerto	Urbano	Casa particular	L30523	8	1	3	0	0	0	0
Huelva	San Juan del Puerto	Urbano	Casa particular	L30524	8	1	3	0	1	0	0
Huelva	San Juan del Puerto	Urbano	Casa particular	L30525	8	1	4	0	1	0	0
Huelva	San Juan del Puerto	Urbano	Casa particular	L30526	8	1	3	0	1	0	0
Huelva	San Juan del Puerto	Urbano	Casa particular	L30527	8	2	3	0	1	0	0
Huelva	San Juan del Puerto	Urbano	Casa particular	L30528	8	1	3	0	0	0	0
Huelva	San Juan del Puerto	Urbano	Casa particular	L30529	8	1	4	0	1	0	0
Huelva	Gibraleon	Natural	Alcornocal de San Isidro	L30530	8	2	3	0	1	0	1
Huelva	Gibraleon	Natural	Alcornocal de San Isidro	L30531	8	1	3	0	0	0	1
Huelva	Gibraleon	Natural	Alcornocal de San Isidro	L30532	8	2	4	0	0	1	1
Huelva	Gibraleon	Natural	Alcornocal de San Isidro	L30533	8	2	3	0	0	0	0
Huelva	Gibraleon	Natural	Alcornocal de San Isidro	L30534	8	1	4	0	0	1	1
Huelva	Gibraleon	Natural	Alcornocal de San Isidro	L30535	8	2	3	0	0	1	1
Huelva	Gibraleon	Natural	Alcornocal de San Isidro	L30536	8	2	3	0	0	0	1
Huelva	Gibraleon	Natural	Alcornocal de San Isidro	L30537	8	1	4	0	1	0	1
Huelva	Gibraleon	Natural	Alcornocal de San Isidro	L30538	8	2	4	0	1	0	1
Huelva	Gibraleon	Natural	Alcornocal de San Isidro	L30539	8	1	4	NA	0	1	1
Huelva	Gibraleon	Natural	Alcornocal de San Isidro	L30540	8	2	4	0	0	0	0
Huelva	Gibraleon	Natural	Alcornocal de San Isidro	L30541	8	1	4	0	0	0	1
Huelva	Gibraleon	Natural	Alcornocal de San Isidro	L30542	8	1	3	0	0	1	1
Huelva	Gibraleon	Natural	Alcornocal de San Isidro	L30543	8	1	3	0	1	0	1
Huelva	Gibraleon	Natural	Alcornocal de San Isidro	L30544	8	1	4	0	0	0	1
Huelva	Gibraleon	Natural	Alcornocal de San Isidro	L30545	8	2	4	0	1	0	1
Huelva	Gibraleon	Natural	Alcornocal de San Isidro	L30546	8	2	4	0	0	0	1
Huelva	Gibraleon	Natural	Alcornocal de San Isidro	L30547	8	2	4	0	0	0	1
Huelva	Gibraleon	Natural	Alcornocal de San Isidro	L30548	8	2	4	0	0	1	1
Huelva	Gibraleon	Natural	Alcornocal de San Isidro	L30549	8	1	3	0	0	0	1
Huelva	Gibraleon	Natural	Alcornocal de San Isidro	L30550	8	1	3	0	0	0	0
Huelva	Gibraleon	Natural	Alcornocal de San Isidro	L30551	8	1	4	0	0	0	1
Huelva	Gibraleon	Natural	Alcornocal de San Isidro	L30552	8	2	3	0	0	1	0
Huelva	Gibraleon	Natural	Alcornocal de San Isidro	L30553	8	1	3	0	1	0	1
Huelva	Gibraleon	Natural	Alcornocal de San Isidro	L30554	8	1	4	0	0	0	1
Huelva	Gibraleon	Natural	Alcornocal de San Isidro	L30555	8	1	3	0	0	0	0
Huelva	Gibraleon	Natural	Alcornocal de San Isidro	L30556	8	1	4	0	0	0	1
Huelva	Gibraleon	Natural	Alcornocal de San Isidro	L30557	8	1	3	0	1	0	0
Huelva	Gibraleon	Natural	Alcornocal de San Isidro	L30558	8	2	3	0	0	0	1
Huelva	Gibraleon	Natural	Alcornocal de San Isidro	L30559	8	1	4	0	0	1	1
Huelva	Gibraleon	Natural	Alcornocal de San Isidro	L30560	8	1	4	0	0	0	1
Huelva	Gibraleon	Natural	Alcornocal de San Isidro	L30561	8	1	4	0	0	0	1
Huelva	Gibraleon	Natural	Alcornocal de San Isidro	L30562	8	2	4	0	1	0	1
Huelva	Gibraleon	Natural	Alcornocal de San Isidro	L30563	8	1	4	0	0	1	1
Huelva	Huelva	Natural	Centro de Interpretación Calatilla	L30564	8	1	3	0	0	0	0
Huelva	Huelva	Natural	Centro de Interpretación Calatilla	L30565	8	1	3	0	0	0	0
Huelva	Huelva	Natural	Centro de Interpretación Calatilla	L30566	8	2	4	0	1	0	0
Huelva	Huelva	Natural	Centro de Interpretación Calatilla	L30567	8	2	4	0	0	0	0
Huelva	Huelva	Natural	Centro de Interpretación Calatilla	L30568	8	2	3	0	0	0	0
Huelva	Huelva	Natural	Centro de Interpretación Calatilla	L30569	8	1	3	0	0	0	0
Huelva	Huelva	Natural	Centro de Interpretación Calatilla	L30570	8	1	3	0	0	0	0
Huelva	Huelva	Natural	Centro de Interpretación Calatilla	L30571	8	2	3	0	0	0	0
Huelva	Huelva	Natural	Centro de Interpretación Calatilla	L30572	8	2	3	0	0	0	1
Huelva	Huelva	Natural	Centro de Interpretación Calatilla	L30573	8	2	4	0	1	0	1
Huelva	Huelva	Natural	Centro de Interpretación Calatilla	L30574	8	2	3	0	0	0	0
Huelva	Huelva	Natural	Centro de Interpretación Calatilla	L30575	8	1	3	0	1	0	0
Huelva	Huelva	Natural	Centro de Interpretación Calatilla	L30576	8	2	3	0	0	0	0
Huelva	Huelva	Natural	Centro de Interpretación Calatilla	L30577	8	1	3	0	0	0	0
Huelva	Huelva	Natural	Centro de Interpretación Calatilla	L30578	8	2	3	0	0	0	0
Huelva	Huelva	Natural	Centro de Interpretación Calatilla	L30579	8	1	3	0	0	0	0
Huelva	Huelva	Natural	Centro de Interpretación Calatilla	L30580	8	2	3	0	1	0	0
Huelva	Huelva	Natural	Centro de Interpretación Calatilla	L30581	8	1	3	0	0	0	1
Huelva	Huelva	Natural	Centro de Interpretación Calatilla	L30582	8	2	4	0	1	0	0
Huelva	Huelva	Rural	Sede Los Álamos Diputación de Huelva	L30583	8	2	4	0	0	1	0
Huelva	Huelva	Rural	Sede Los Álamos Diputación de Huelva	L30584	8	2	4	0	1	0	0
Huelva	Huelva	Rural	Sede Los Álamos Diputación de Huelva	L30585	8	1	4	0	0	0	0
Huelva	Huelva	Rural	Sede Los Álamos Diputación de Huelva	L30586	8	1	3	0	1	0	0
Huelva	Huelva	Rural	Sede Los Álamos Diputación de Huelva	L30587	8	2	3	0	1	0	0
Huelva	Huelva	Rural	Sede Los Álamos Diputación de Huelva	L30588	8	2	3	0	1	0	0
Huelva	Huelva	Rural	Sede Los Álamos Diputación de Huelva	L30589	8	1	3	0	1	0	0
Huelva	Huelva	Rural	Sede Los Álamos Diputación de Huelva	L30590	8	1	3	0	0	0	0
Huelva	Huelva	Rural	Sede Los Álamos Diputación de Huelva	L30591	8	1	3	0	1	0	0
Huelva	Huelva	Rural	Sede Los Álamos Diputación de Huelva	L30592	8	2	3	0	1	0	0
Huelva	Huelva	Rural	Sede Los Álamos Diputación de Huelva	L30593	8	2	3	0	0	0	0
Huelva	Huelva	Rural	Sede Los Álamos Diputación de Huelva	L30594	8	2	4	0	0	0	0
Huelva	Huelva	Rural	Sede Los Álamos Diputación de Huelva	L30595	8	1	3	0	0	0	0
Huelva	Huelva	Rural	Sede Los Álamos Diputación de Huelva	L30596	8	2	3	0	1	0	0
Huelva	Donana	Urbano	Oficina SEO en El Rocío	L30597	8	2	3	0	1	0	0
Huelva	Donana	Urbano	Oficina SEO en El Rocío	L30598	8	2	4	0	0	0	0
Huelva	Donana	Urbano	Oficina SEO en El Rocío	L30599	8	2	3	0	1	0	0
Huelva	Donana	Urbano	Oficina SEO en El Rocío	L30600	8	2	3	0	1	0	1
Huelva	Donana	Urbano	Oficina SEO en El Rocío	L30601	8	1	3	0	0	0	0
Huelva	Donana	Urbano	Oficina SEO en El Rocío	L30602	8	1	3	0	1	0	0
Huelva	Donana	Urbano	Oficina SEO en El Rocío	L30603	8	1	4	0	1	0	0
Huelva	Donana	Urbano	Oficina SEO en El Rocío	L30604	8	2	3	0	0	0	1
Huelva	Donana	Urbano	Oficina SEO en El Rocío	L30605	8	2	3	NA	0	0	1
Huelva	Donana	Urbano	Oficina SEO en El Rocío	L30606	8	2	3	0	0	0	0
Huelva	Donana	Urbano	Oficina SEO en El Rocío	L30607	8	1	3	0	1	0	0
Huelva	Donana	Urbano	Oficina SEO en El Rocío	L30608	8	1	3	0	0	0	0
Huelva	Donana	Urbano	Oficina SEO en El Rocío	L30609	8	2	3	0	0	0	0
Huelva	Donana	Urbano	Oficina SEO en El Rocío	L30610	8	1	3	0	1	0	0
Huelva	Donana	Urbano	Oficina SEO en El Rocío	L30611	8	1	3	0	0	0	1
Huelva	Donana	Urbano	Oficina SEO en El Rocío	L30612	8	2	3	0	0	0	1
Huelva	Donana	Urbano	Oficina SEO en El Rocío	L30613	8	1	3	0	0	0	0
Huelva	Donana	Urbano	Oficina SEO en El Rocío	L30614	8	2	4	0	1	1	0
Huelva	Donana	Urbano	Oficina SEO en El Rocío	L30615	8	1	4	0	1	0	0
Huelva	Donana	Urbano	Oficina SEO en El Rocío	L30616	8	2	3	0	0	0	0
Huelva	Donana	Urbano	Oficina SEO en El Rocío	L30617	8	1	4	0	0	0	0
Huelva	Donana	Urbano	Oficina SEO en El Rocío	L30618	8	2	4	0	1	0	0
Huelva	Donana	Urbano	Oficina SEO en El Rocío	L30619	8	1	3	0	1	0	0
Huelva	Donana	Urbano	Oficina SEO en El Rocío	L30620	8	2	4	0	0	0	0
Huelva	Donana	Urbano	Oficina SEO en El Rocío	L30621	8	2	3	0	1	0	0
Huelva	Donana	Urbano	Oficina SEO en El Rocío	L30622	8	1	4	0	1	0	1
Huelva	Donana	Urbano	Oficina SEO en El Rocío	L30623	8	1	3	0	1	0	0
Huelva	Donana	Rural	Palacio de Doñana	L30624	8	1	3	0	1	0	0
Huelva	Donana	Rural	Palacio de Doñana	L30625	8	2	3	0	1	0	0
Huelva	Donana	Rural	Palacio de Doñana	L30626	8	1	4	0	0	1	0
Huelva	Donana	Rural	Palacio de Doñana	L30627	8	2	3	0	0	0	0
Huelva	Donana	Rural	Palacio de Doñana	L30628	8	2	3	0	0	0	0
Huelva	Donana	Rural	Palacio de Doñana	L30629	8	2	3	0	0	0	0
Huelva	Donana	Rural	Palacio de Doñana	L30630	8	1	3	0	1	0	0
Huelva	Donana	Rural	Palacio de Doñana	L30631	8	2	4	0	0	0	0
Huelva	Donana	Rural	Palacio de Doñana	L30632	8	1	3	0	0	1	0
Huelva	Donana	Rural	Palacio de Doñana	L30633	8	1	3	0	0	0	0
Huelva	Donana	Rural	Palacio de Doñana	L30634	8	2	3	0	0	0	0
Huelva	Beas	Natural	Dehesa	L30635	8	1	4	0	0	1	1
Huelva	Beas	Natural	Dehesa	L30636	8	2	3	0	0	1	0
Huelva	Beas	Natural	Dehesa	L30637	8	1	3	0	0	1	0
Huelva	Beas	Natural	Dehesa	L30638	8	1	3	0	0	1	0
Huelva	Beas	Natural	Dehesa	L30639	8	1	3	0	1	0	1
Huelva	Beas	Natural	Dehesa	L30640	8	2	3	0	0	0	0
Huelva	Beas	Natural	Dehesa	L30641	8	1	3	0	1	0	0
Huelva	Beas	Natural	Dehesa	L30642	8	1	3	0	0	0	1
Huelva	Beas	Natural	Dehesa	L30643	8	2	3	0	0	1	0
Huelva	Beas	Natural	Dehesa	L30644	8	1	4	0	0	1	1
Huelva	Beas	Natural	Dehesa	L30645	8	1	3	0	0	1	1
Huelva	Beas	Natural	Dehesa	L30646	8	1	4	0	0	1	1
Huelva	Beas	Natural	Dehesa	L30647	8	2	3	0	1	0	0
Huelva	Beas	Natural	Dehesa	L30648	8	1	3	0	0	0	0
Huelva	Beas	Urbano	Restaurante El Olivo	L30649	8	1	3	0	1	0	1
Huelva	Beas	Urbano	Restaurante El Olivo	L30650	8	1	3	0	1	0	0
Huelva	Beas	Urbano	Restaurante El Olivo	L30651	8	1	3	0	0	0	0
Huelva	Beas	Urbano	Restaurante El Olivo	L30652	8	1	3	0	1	0	1
Huelva	Beas	Urbano	Restaurante El Olivo	L30653	8	2	3	0	0	1	0
Huelva	Beas	Urbano	Restaurante El Olivo	L30654	8	1	3	0	0	0	1
Huelva	Beas	Urbano	Restaurante El Olivo	L30655	8	2	3	0	0	0	0
Huelva	Beas	Urbano	Restaurante El Olivo	L30656	8	2	3	0	0	1	0
Huelva	Beas	Urbano	Restaurante El Olivo	L30657	8	2	3	0	0	0	0
Huelva	Beas	Urbano	Restaurante El Olivo	L30658	8	2	3	0	0	1	0
Huelva	Beas	Urbano	Restaurante El Olivo	L30659	8	2	3	0	1	0	1
Huelva	Beas	Urbano	Restaurante El Olivo	L30660	8	2	3	0	1	0	0
Huelva	Beas	Urbano	Restaurante El Olivo	L30661	8	1	3	0	1	0	1
Huelva	Beas	Urbano	Restaurante El Olivo	L30662	8	2	3	0	0	1	0
Huelva	Beas	Urbano	Restaurante El Olivo	L30663	8	1	3	0	1	0	0
Huelva	Beas	Urbano	Restaurante El Olivo	L30664	8	1	3	0	0	1	1
Huelva	Beas	Urbano	Restaurante El Olivo	L30665	8	1	3	0	0	0	0
Huelva	Beas	Urbano	Restaurante El Olivo	L30666	8	2	3	0	0	1	1
Huelva	Beas	Urbano	Restaurante El Olivo	L30667	8	1	3	0	0	1	1
Huelva	Beas	Urbano	Restaurante El Olivo	L30668	8	2	3	0	0	1	1
Huelva	Beas	Urbano	Restaurante El Olivo	L30669	8	1	3	0	1	0	0
Huelva	Beas	Urbano	Restaurante El Olivo	L30670	8	2	3	0	0	1	0
Huelva	Beas	Urbano	Restaurante El Olivo	L30671	8	1	3	0	0	0	0
Huelva	Beas	Natural	Dehesa	L30672	8	1	3	0	0	0	0
Huelva	Beas	Natural	Dehesa	L30673	8	1	3	0	1	0	1
Huelva	Beas	Rural	Ganadería Pan y Ajo	L30674	8	1	4	1	0	1	0
Huelva	Beas	Rural	Ganadería Pan y Ajo	L30675	8	1	4	0	0	1	0
Huelva	Beas	Rural	Ganadería Pan y Ajo	L30676	8	2	4	0	0	1	1
Huelva	Beas	Rural	Ganadería Pan y Ajo	L30677	8	2	4	0	0	1	1
Huelva	Beas	Rural	Ganadería Pan y Ajo	L30678	8	2	3	0	0	1	0
Huelva	Beas	Rural	Ganadería Pan y Ajo	L30679	8	2	4	0	0	1	1
Huelva	Beas	Rural	Ganadería Pan y Ajo	L30680	8	2	3	0	1	0	0
Huelva	Beas	Rural	Ganadería Pan y Ajo	L30681	8	1	4	1	0	1	0
Huelva	Beas	Rural	Ganadería Pan y Ajo	L30682	8	2	3	0	0	1	1
Huelva	Beas	Rural	Ganadería Pan y Ajo	L30683	8	2	3	0	1	0	1
Huelva	Beas	Rural	Ganadería Pan y Ajo	L30684	8	1	4	0	0	1	1
Huelva	Beas	Rural	Ganadería Pan y Ajo	L30685	8	2	3	0	0	1	1
Huelva	Beas	Rural	Ganadería Pan y Ajo	L30686	8	1	4	0	0	1	0
Huelva	Beas	Rural	Ganadería Pan y Ajo	L30687	8	1	3	0	0	1	0
Huelva	Beas	Rural	Ganadería Pan y Ajo	L30688	8	2	3	0	0	1	0
Huelva	Beas	Rural	Ganadería Pan y Ajo	L30689	8	1	4	0	0	1	1
Huelva	Beas	Rural	Ganadería Pan y Ajo	L30690	8	2	3	0	0	1	0
Huelva	Beas	Rural	Ganadería Pan y Ajo	L30691	8	1	3	0	0	1	0
Huelva	Beas	Rural	Ganadería Pan y Ajo	L30692	8	1	3	0	0	1	0
Huelva	Beas	Rural	Ganadería Pan y Ajo	L30693	8	1	4	0	0	1	1
Huelva	Beas	Rural	Ganadería Pan y Ajo	L30694	8	1	3	0	0	1	0
Huelva	Beas	Rural	Ganadería Pan y Ajo	L30695	8	2	3	0	0	1	0
Huelva	Beas	Rural	Ganadería Pan y Ajo	L30696	8	1	3	0	0	1	1
Huelva	Beas	Rural	Ganadería Pan y Ajo	L30697	8	1	4	1	0	1	1
Huelva	Beas	Rural	Ganadería Pan y Ajo	L30698	8	2	3	0	0	1	0
Huelva	Beas	Rural	Ganadería Pan y Ajo	L30699	8	2	4	0	1	0	0
Huelva	Beas	Rural	Ganadería Pan y Ajo	L30700	8	2	4	0	0	1	0
Huelva	Beas	Rural	Ganadería Pan y Ajo	L30701	8	2	4	0	0	1	0
Huelva	Beas	Rural	Ganadería Pan y Ajo	L30702	8	1	3	0	0	1	1
Huelva	Beas	Rural	Ganadería Pan y Ajo	L30703	8	2	3	0	0	1	1
Huelva	Beas	Rural	Ganadería Pan y Ajo	L30704	8	1	3	0	0	1	0
Huelva	Beas	Rural	Ganadería Pan y Ajo	L30705	8	1	4	0	0	1	1
Huelva	Beas	Rural	Ganadería Pan y Ajo	L30706	8	1	3	0	1	0	0
Huelva	Beas	Rural	Ganadería Pan y Ajo	L30707	8	2	3	0	0	1	0
Huelva	Beas	Rural	Ganadería Pan y Ajo	L30708	8	1	3	0	0	1	1
Huelva	Beas	Rural	Ganadería Pan y Ajo	L30709	8	2	3	0	1	0	0
Huelva	Beas	Rural	Ganadería Pan y Ajo	L30710	8	2	3	0	0	1	0
Huelva	Beas	Rural	Ganadería Pan y Ajo	L30711	8	1	3	0	0	1	0
Huelva	Beas	Rural	Ganadería Pan y Ajo	L30712	8	1	3	0	1	0	0
Huelva	Beas	Rural	Ganadería Pan y Ajo	L30713	8	1	3	0	0	0	0
Huelva	Beas	Rural	Ganadería Pan y Ajo	L30714	8	1	4	0	0	1	1
Huelva	Beas	Rural	Ganadería Pan y Ajo	L30715	8	2	3	0	0	1	0
Huelva	Beas	Rural	Ganadería Pan y Ajo	L30716	8	1	3	0	0	1	1
Huelva	Beas	Rural	Ganadería Pan y Ajo	L30717	8	1	3	0	0	1	0
Huelva	Beas	Rural	Ganadería Pan y Ajo	L30718	8	2	3	0	0	1	0
Huelva	Beas	Rural	Ganadería Pan y Ajo	L30719	8	2	3	0	0	1	0
Huelva	Beas	Rural	Ganadería Pan y Ajo	L30720	8	2	3	0	0	0	0
Huelva	Beas	Rural	Ganadería Pan y Ajo	L30721	8	2	4	0	0	1	1
Huelva	Beas	Rural	Ganadería Pan y Ajo	L30722	8	1	3	0	0	0	0
Huelva	Beas	Rural	Ganadería Pan y Ajo	L30723	8	1	4	0	0	1	0
Huelva	Beas	Rural	Ganadería Pan y Ajo	L30724	8	1	3	0	1	0	0
Huelva	Beas	Rural	Ganadería Pan y Ajo	L30725	8	2	3	0	0	1	0
Huelva	Beas	Rural	Ganadería Pan y Ajo	L30726	8	2	3	0	0	1	1
Huelva	Beas	Rural	Ganadería Pan y Ajo	L30727	8	1	3	0	0	0	0
Huelva	Beas	Rural	Ganadería Pan y Ajo	L30728	8	2	3	0	0	1	0
Huelva	Beas	Rural	Ganadería Pan y Ajo	L30729	8	2	3	0	0	1	1
Huelva	Beas	Rural	Ganadería Pan y Ajo	L30730	8	2	3	0	0	0	0
Huelva	Beas	Rural	Ganadería Pan y Ajo	L30731	8	1	4	1	0	1	0
Huelva	Beas	Rural	Ganadería Pan y Ajo	L30732	8	1	4	0	0	1	1
Huelva	Huelva	Urbano	IFAPA	L30733	8	2	3	0	0	0	0
Huelva	Huelva	Urbano	IFAPA	L30734	8	1	3	0	0	0	0
Huelva	Huelva	Urbano	IFAPA	L30735	8	2	3	0	0	0	0
Huelva	Huelva	Urbano	IFAPA	L30736	8	2	3	0	0	0	0
Huelva	Huelva	Urbano	IFAPA	L30737	8	2	3	0	0	0	0
Huelva	Huelva	Urbano	IFAPA	L30738	8	2	3	0	1	0	0
Huelva	Huelva	Urbano	IFAPA	L30739	8	1	3	0	1	0	0
Huelva	Huelva	Urbano	IFAPA	L30740	8	2	3	0	0	0	0
Huelva	Huelva	Urbano	IFAPA	L30741	8	2	3	0	0	0	0
Huelva	Huelva	Urbano	IFAPA	L30742	8	1	3	0	0	0	0
Huelva	Huelva	Urbano	IFAPA	L30743	8	1	3	0	1	0	0
Huelva	Huelva	Urbano	IFAPA	L30744	8	1	3	0	1	0	1
Huelva	Huelva	Urbano	IFAPA	L30745	8	2	3	0	0	0	0
Huelva	Huelva	Urbano	IFAPA	L30746	8	2	3	0	0	0	0
Huelva	Huelva	Urbano	IFAPA	L30747	8	1	3	0	0	0	0
Huelva	Huelva	Urbano	IFAPA	L30748	8	1	3	0	0	0	0
Huelva	Huelva	Urbano	IFAPA	L30749	8	1	4	0	0	0	0
Huelva	Huelva	Urbano	IFAPA	L30750	8	1	3	0	0	0	0
Huelva	Huelva	Urbano	IFAPA	L30751	8	1	4	0	0	0	0
Huelva	Huelva	Urbano	IFAPA	L30752	8	1	4	0	0	0	0
Huelva	Huelva	Urbano	IFAPA	L30753	8	1	3	0	0	0	0
Huelva	Huelva	Urbano	IFAPA	L30754	8	1	3	0	0	0	0
Huelva	Huelva	Urbano	IFAPA	L30755	8	2	3	0	0	0	0
Huelva	Huelva	Urbano	IFAPA	L30756	8	1	3	0	0	0	0
Huelva	Huelva	Urbano	IFAPA	L30757	8	1	3	0	1	0	0
Huelva	Huelva	Urbano	IFAPA	L30758	8	1	4	0	0	0	0
Huelva	Huelva	Urbano	IFAPA	L30759	8	2	3	0	0	0	0
Huelva	Huelva	Urbano	IFAPA	L30760	8	2	3	0	0	0	0
Huelva	Huelva	Urbano	IFAPA	L30761	8	1	3	0	0	0	0
Huelva	Huelva	Urbano	IFAPA	L30762	8	2	3	0	0	0	0
Huelva	Huelva	Urbano	IFAPA	L30763	8	1	3	0	0	0	0
Huelva	Huelva	Urbano	IFAPA	L30764	8	1	3	0	0	0	0
Huelva	Huelva	Urbano	IFAPA	L30765	8	1	3	0	0	0	0
Huelva	Huelva	Urbano	IFAPA	L30766	8	1	3	0	0	0	0
Huelva	Huelva	Urbano	IFAPA	L30767	8	2	3	0	1	0	0
Huelva	Huelva	Urbano	IFAPA	L30768	8	1	3	0	1	0	1
Huelva	Huelva	Urbano	IFAPA	L30769	8	2	4	0	0	0	0
Huelva	Huelva	Urbano	IFAPA	L30770	8	2	3	0	0	0	0
Huelva	Huelva	Urbano	IFAPA	L30771	8	2	3	0	0	0	0
Huelva	Huelva	Urbano	IFAPA	L30772	8	2	3	0	1	0	0
Huelva	Huelva	Urbano	IFAPA	L30773	8	2	4	0	0	0	0
Huelva	Huelva	Urbano	IFAPA	L30774	8	1	4	0	0	0	0
Huelva	Huelva	Urbano	IFAPA	L30775	8	2	3	0	0	0	0
Huelva	Huelva	Urbano	IFAPA	L30776	8	2	4	0	0	0	1
Huelva	Huelva	Urbano	IFAPA	L30777	8	1	4	0	0	0	1
Huelva	Huelva	Urbano	IFAPA	L30778	8	1	4	0	1	0	0
Huelva	Huelva	Urbano	IFAPA	L30779	8	1	3	0	0	0	0
Huelva	Huelva	Urbano	IFAPA	L30780	8	2	3	0	0	0	0
Huelva	Huelva	Urbano	IFAPA	L30781	8	1	4	0	0	0	0
Huelva	Huelva	Urbano	IFAPA	L30782	8	2	4	0	0	0	0
Huelva	Huelva	Urbano	IFAPA	L30783	8	1	3	0	0	0	0
Huelva	Huelva	Urbano	IFAPA	L30785	8	1	4	0	0	0	0
Huelva	Huelva	Urbano	IFAPA	L30786	8	1	3	NA	0	0	0
Huelva	Huelva	Urbano	IFAPA	L30787	8	1	4	0	0	0	0
Huelva	Huelva	Urbano	IFAPA	L30788	8	1	3	0	0	0	0
Huelva	Huelva	Urbano	IFAPA	L30789	8	1	4	0	0	0	0
Huelva	San Juan del Puerto	Rural	Club Hipico Dolmen de Soto	L30790	8	1	3	0	0	1	0
Huelva	San Juan del Puerto	Rural	Club Hipico Dolmen de Soto	L30791	8	1	3	0	0	1	0
Huelva	San Juan del Puerto	Natural	Humedal Graveras de las Balastreras	L30792	8	1	3	0	0	1	0
Huelva	San Juan del Puerto	Natural	Humedal Graveras de las Balastreras	L30793	8	1	3	0	0	0	0
Huelva	San Juan del Puerto	Natural	Humedal Graveras de las Balastreras	L30794	8	1	3	0	1	0	0
Huelva	San Juan del Puerto	Natural	Humedal Graveras de las Balastreras	L30795	8	1	3	1	0	1	1
Huelva	San Juan del Puerto	Natural	Humedal Graveras de las Balastreras	L30796	8	1	3	0	1	0	0
Huelva	San Juan del Puerto	Natural	Humedal Graveras de las Balastreras	L30797	8	1	4	0	0	1	1
Huelva	Beas	Natural	Dehesa	L30798	8	1	3	0	0	1	1
Huelva	Beas	Natural	Dehesa	L30800	8	1	3	0	0	1	1
Huelva	San Juan del Puerto	Urbano	Casa particular	L30801	8	1	3	0	0	1	0
Huelva	San Juan del Puerto	Urbano	Casa particular	L30802	8	1	3	0	0	0	0
Huelva	San Juan del Puerto	Urbano	Casa particular	L30803	8	2	3	0	0	0	0
Huelva	San Juan del Puerto	Urbano	Casa particular	L30804	8	2	3	0	0	0	0
Huelva	San Juan del Puerto	Urbano	Casa particular	L30805	8	1	3	0	1	0	0
Huelva	San Juan del Puerto	Urbano	Casa particular	L30806	8	2	3	0	1	0	0
Huelva	San Juan del Puerto	Urbano	Casa particular	L30807	8	2	3	0	1	0	0
Huelva	San Juan del Puerto	Urbano	Casa particular	L30808	8	2	4	0	1	0	0
Huelva	San Juan del Puerto	Urbano	Casa particular	L30809	8	2	3	0	0	0	0
Huelva	San Juan del Puerto	Urbano	Casa particular	L30810	8	1	3	0	1	0	0
Huelva	San Juan del Puerto	Urbano	Casa particular	L30811	8	1	4	0	1	0	1
Huelva	San Juan del Puerto	Urbano	Casa particular	L30812	8	1	4	0	0	0	0
Huelva	San Juan del Puerto	Urbano	Casa particular	L30813	8	2	3	0	1	0	1
Huelva	Beas	Natural	Dehesa	L30814	8	1	3	0	1	0	0
Huelva	Beas	Natural	Dehesa	L30815	8	2	4	0	1	0	1
Huelva	Beas	Natural	Dehesa	L30816	8	1	3	0	0	1	0
Huelva	Beas	Natural	Dehesa	L30817	8	1	4	0	0	0	1
Huelva	Huelva	Natural	Centro de Interpretación Calatilla	L30818	8	1	3	0	0	0	0
Huelva	Huelva	Natural	Centro de Interpretación Calatilla	L30819	8	1	3	0	0	1	0
Huelva	Huelva	Natural	Centro de Interpretación Calatilla	L30820	8	1	3	0	0	0	0
Huelva	Huelva	Natural	Centro de Interpretación Calatilla	L30821	8	2	4	0	0	0	0
Huelva	Huelva	Natural	Centro de Interpretación Calatilla	L30822	8	1	3	0	0	0	0
Huelva	Huelva	Natural	Centro de Interpretación Calatilla	L30823	8	2	4	0	0	0	0
Huelva	Huelva	Natural	Centro de Interpretación Calatilla	L30824	8	2	4	0	1	0	0
Huelva	Huelva	Rural	Sede Los Álamos Diputación de Huelva	L30825	8	1	3	0	0	0	0
Huelva	Huelva	Rural	Sede Los Álamos Diputación de Huelva	L30826	8	1	3	0	1	0	0
Huelva	Huelva	Rural	Sede Los Álamos Diputación de Huelva	L30827	8	2	4	0	1	0	0
Huelva	Huelva	Rural	Sede Los Álamos Diputación de Huelva	L30828	8	1	3	0	0	0	0
Huelva	Huelva	Rural	Sede Los Álamos Diputación de Huelva	L30829	8	2	3	0	0	0	0
Huelva	Huelva	Rural	Sede Los Álamos Diputación de Huelva	L30830	8	2	4	0	0	0	1
Huelva	Huelva	Rural	Sede Los Álamos Diputación de Huelva	L30831	8	1	3	0	0	0	0
Huelva	Huelva	Rural	Sede Los Álamos Diputación de Huelva	L30832	8	2	3	0	0	0	0
Huelva	Huelva	Rural	Sede Los Álamos Diputación de Huelva	L30833	8	2	4	0	0	0	0
Huelva	Huelva	Rural	Sede Los Álamos Diputación de Huelva	L30834	8	1	3	0	0	0	0
Huelva	Beas	Urbano	Restaurante El Olivo	L30835	9	1	3	0	1	0	0
Huelva	Beas	Urbano	Restaurante El Olivo	L30836	9	2	3	0	0	0	1
Huelva	Beas	Urbano	Restaurante El Olivo	L30837	9	1	3	0	1	0	0
Huelva	Beas	Urbano	Restaurante El Olivo	L30838	9	2	4	0	0	1	1
Huelva	Beas	Urbano	Restaurante El Olivo	L30839	9	1	3	0	0	0	1
Huelva	Beas	Urbano	Restaurante El Olivo	L30840	9	1	3	0	1	0	0
Huelva	Beas	Urbano	Restaurante El Olivo	L30841	9	1	3	0	0	1	1
Huelva	Beas	Urbano	Restaurante El Olivo	L30842	9	1	3	0	0	1	1
Huelva	Beas	Urbano	Restaurante El Olivo	L30843	9	2	3	0	0	1	1
Huelva	Beas	Urbano	Restaurante El Olivo	L30844	9	2	4	0	0	0	1
Huelva	Beas	Urbano	Restaurante El Olivo	L30845	9	1	3	0	0	1	0
Huelva	Beas	Urbano	Restaurante El Olivo	L30846	9	1	3	0	0	1	0
Huelva	Beas	Urbano	Restaurante El Olivo	L30847	9	1	3	0	1	0	0
Huelva	Beas	Urbano	Restaurante El Olivo	L30848	9	1	4	0	0	1	1
Huelva	Beas	Urbano	Restaurante El Olivo	L30849	9	1	3	0	0	1	0
Huelva	Beas	Urbano	Restaurante El Olivo	L30850	9	1	4	0	0	1	1
Huelva	Beas	Urbano	Restaurante El Olivo	L30851	9	1	3	0	0	1	1
Huelva	Beas	Urbano	Restaurante El Olivo	L30852	9	1	3	0	0	1	1
Huelva	San Juan del Puerto	Rural	Club Hipico Dolmen de Soto	L30853	9	2	3	0	1	0	0
Huelva	San Juan del Puerto	Rural	Club Hipico Dolmen de Soto	L30854	9	2	4	0	0	1	1
Huelva	San Juan del Puerto	Rural	Club Hipico Dolmen de Soto	L30855	9	1	3	0	1	0	0
Huelva	San Juan del Puerto	Rural	Club Hipico Dolmen de Soto	L30856	9	2	3	0	0	0	0
Huelva	San Juan del Puerto	Rural	Club Hipico Dolmen de Soto	L30857	9	2	3	0	0	0	0
Huelva	San Juan del Puerto	Rural	Club Hipico Dolmen de Soto	L30858	9	2	3	0	1	0	0
Huelva	San Juan del Puerto	Rural	Club Hipico Dolmen de Soto	L30859	9	1	3	0	0	1	0
Huelva	San Juan del Puerto	Rural	Club Hipico Dolmen de Soto	L30860	9	2	3	0	1	0	0
Huelva	San Juan del Puerto	Rural	Club Hipico Dolmen de Soto	L30861	9	1	3	1	1	0	0
Huelva	San Juan del Puerto	Rural	Club Hipico Dolmen de Soto	L30862	9	1	3	0	0	0	0
Huelva	San Juan del Puerto	Rural	Club Hipico Dolmen de Soto	L30863	9	1	3	0	0	0	0
Huelva	San Juan del Puerto	Rural	Club Hipico Dolmen de Soto	L30864	9	1	3	0	0	0	1
Huelva	San Juan del Puerto	Rural	Club Hipico Dolmen de Soto	L30865	9	2	3	0	1	0	0
Huelva	San Juan del Puerto	Rural	Club Hipico Dolmen de Soto	L30866	9	2	3	1	1	0	0
Huelva	San Juan del Puerto	Rural	Club Hipico Dolmen de Soto	L30867	9	2	4	0	0	1	1
Huelva	San Juan del Puerto	Rural	Club Hipico Dolmen de Soto	L30868	9	1	4	0	1	0	0
Huelva	San Juan del Puerto	Rural	Club Hipico Dolmen de Soto	L30869	9	2	4	0	0	0	0
Huelva	San Juan del Puerto	Rural	Club Hipico Dolmen de Soto	L30870	9	1	3	0	0	0	0
Huelva	San Juan del Puerto	Rural	Club Hipico Dolmen de Soto	L30871	9	1	4	0	0	1	1
Huelva	San Juan del Puerto	Rural	Club Hipico Dolmen de Soto	L30872	9	1	3	0	1	0	0
Huelva	San Juan del Puerto	Rural	Club Hipico Dolmen de Soto	L30873	9	2	3	0	0	0	0
Huelva	San Juan del Puerto	Rural	Club Hipico Dolmen de Soto	L30874	9	1	4	NA	0	1	1
Huelva	San Juan del Puerto	Rural	Club Hipico Dolmen de Soto	L30875	9	2	4	0	0	0	0
Huelva	San Juan del Puerto	Rural	Club Hipico Dolmen de Soto	L30876	9	2	3	0	1	0	0
Huelva	San Juan del Puerto	Rural	Club Hipico Dolmen de Soto	L30877	9	1	3	0	1	0	0
Huelva	San Juan del Puerto	Rural	Club Hipico Dolmen de Soto	L30878	9	1	3	0	1	0	0
Huelva	San Juan del Puerto	Rural	Club Hipico Dolmen de Soto	L30879	9	1	4	0	0	0	0
Huelva	San Juan del Puerto	Rural	Club Hipico Dolmen de Soto	L30880	9	1	4	0	1	0	1
Huelva	San Juan del Puerto	Rural	Club Hipico Dolmen de Soto	L30881	9	2	3	0	1	0	1
Huelva	San Juan del Puerto	Rural	Club Hipico Dolmen de Soto	L30882	9	1	4	0	0	0	0
Huelva	San Juan del Puerto	Rural	Club Hipico Dolmen de Soto	L30883	9	1	2	0	1	0	0
Huelva	San Juan del Puerto	Rural	Club Hipico Dolmen de Soto	L30884	9	2	3	0	0	0	0
Huelva	San Juan del Puerto	Rural	Club Hipico Dolmen de Soto	L30885	9	2	3	0	0	1	0
Huelva	San Juan del Puerto	Rural	Club Hipico Dolmen de Soto	L30886	9	1	4	0	0	0	0
Huelva	San Juan del Puerto	Rural	Club Hipico Dolmen de Soto	L30887	9	1	3	0	0	1	0
Huelva	San Juan del Puerto	Rural	Club Hipico Dolmen de Soto	L30888	9	1	4	0	0	0	1
Huelva	San Juan del Puerto	Rural	Club Hipico Dolmen de Soto	L30889	9	1	4	0	0	0	0
Huelva	San Juan del Puerto	Rural	Club Hipico Dolmen de Soto	L30890	9	1	4	0	0	0	0
Huelva	San Juan del Puerto	Rural	Club Hipico Dolmen de Soto	L30891	9	1	4	0	1	0	0
Huelva	San Juan del Puerto	Rural	Club Hipico Dolmen de Soto	L30892	9	2	4	0	0	1	0
Huelva	San Juan del Puerto	Rural	Club Hipico Dolmen de Soto	L30893	9	2	3	0	0	0	0
Huelva	San Juan del Puerto	Rural	Club Hipico Dolmen de Soto	L30894	9	2	3	0	0	1	0
Huelva	San Juan del Puerto	Rural	Club Hipico Dolmen de Soto	L30895	9	2	4	0	0	0	0
Huelva	San Juan del Puerto	Rural	Club Hipico Dolmen de Soto	L30896	9	2	4	1	1	0	0
Huelva	San Juan del Puerto	Rural	Club Hipico Dolmen de Soto	L30897	9	2	4	0	0	0	0
Huelva	San Juan del Puerto	Rural	Club Hipico Dolmen de Soto	L30898	9	1	4	0	1	0	1
Huelva	San Juan del Puerto	Rural	Club Hipico Dolmen de Soto	L30899	9	1	3	0	0	0	0
Huelva	San Juan del Puerto	Rural	Club Hipico Dolmen de Soto	L30900	9	2	3	0	0	1	0
Huelva	Beas	Rural	Ganadería Pan y Ajo	L30901	9	2	3	0	1	0	0
Huelva	San Juan del Puerto	Rural	Club Hipico Dolmen de Soto	L30902	9	1	3	0	0	0	0
Huelva	San Juan del Puerto	Natural	Humedal Graveras de las Balastreras	L30903	9	1	3	0	0	1	1
Huelva	San Juan del Puerto	Natural	Humedal Graveras de las Balastreras	L30904	9	1	3	1	1	0	0
Huelva	San Juan del Puerto	Natural	Humedal Graveras de las Balastreras	L30905	9	1	3	0	0	0	1
Huelva	San Juan del Puerto	Natural	Humedal Graveras de las Balastreras	L30906	9	1	2	0	0	1	0
Huelva	San Juan del Puerto	Natural	Humedal Graveras de las Balastreras	L30907	9	1	3	0	0	1	1
Huelva	San Juan del Puerto	Natural	Humedal Graveras de las Balastreras	L30908	9	1	3	0	1	0	1
Huelva	San Juan del Puerto	Natural	Humedal Graveras de las Balastreras	L30909	9	1	3	1	1	0	1
Huelva	San Juan del Puerto	Natural	Humedal Graveras de las Balastreras	L30910	9	1	3	0	0	1	1
Huelva	San Juan del Puerto	Natural	Humedal Graveras de las Balastreras	L30911	9	1	3	0	0	1	0
Huelva	San Juan del Puerto	Natural	Humedal Graveras de las Balastreras	L30912	9	1	3	0	0	1	1
Huelva	San Juan del Puerto	Natural	Humedal Graveras de las Balastreras	L30913	9	2	3	0	1	0	0
Huelva	San Juan del Puerto	Natural	Humedal Graveras de las Balastreras	L30914	9	1	3	0	0	1	1
Huelva	San Juan del Puerto	Natural	Humedal Graveras de las Balastreras	L30915	9	1	3	0	0	0	0
Huelva	San Juan del Puerto	Natural	Humedal Graveras de las Balastreras	L30916	9	2	3	0	0	0	0
Huelva	San Juan del Puerto	Natural	Humedal Graveras de las Balastreras	L30917	9	2	2	0	0	1	0
Huelva	San Juan del Puerto	Natural	Humedal Graveras de las Balastreras	L30918	9	2	3	0	1	0	0
Huelva	San Juan del Puerto	Natural	Humedal Graveras de las Balastreras	L30919	9	1	3	0	0	0	0
Huelva	San Juan del Puerto	Natural	Humedal Graveras de las Balastreras	L30920	9	2	3	0	0	0	0
Huelva	San Juan del Puerto	Natural	Humedal Graveras de las Balastreras	L30921	9	1	3	0	0	1	1
Huelva	San Juan del Puerto	Natural	Humedal Graveras de las Balastreras	L30922	9	1	3	0	0	1	0
Huelva	San Juan del Puerto	Natural	Humedal Graveras de las Balastreras	L30923	9	2	2	0	0	1	0
Huelva	San Juan del Puerto	Natural	Humedal Graveras de las Balastreras	L30924	9	1	3	0	0	1	1
Huelva	San Juan del Puerto	Natural	Humedal Graveras de las Balastreras	L30925	9	1	3	0	0	1	1
Huelva	San Juan del Puerto	Natural	Humedal Graveras de las Balastreras	L30926	9	2	3	1	1	0	0
Huelva	Donana	Urbano	Oficina SEO en El Rocío	L30927	9	1	2	0	0	0	1
Huelva	Donana	Urbano	Oficina SEO en El Rocío	L30928	9	1	3	0	1	0	1
Huelva	Donana	Urbano	Oficina SEO en El Rocío	L30929	9	1	3	0	0	0	1
Huelva	Donana	Urbano	Oficina SEO en El Rocío	L30930	9	1	4	0	1	0	1
Huelva	Donana	Urbano	Oficina SEO en El Rocío	L30931	9	1	3	0	0	0	1
Huelva	Donana	Urbano	Oficina SEO en El Rocío	L30932	9	2	3	0	0	0	1
Huelva	Donana	Urbano	Oficina SEO en El Rocío	L30933	9	2	3	0	0	0	0
Huelva	Donana	Urbano	Oficina SEO en El Rocío	L30934	9	1	3	0	1	0	0
Huelva	Donana	Urbano	Oficina SEO en El Rocío	L30935	9	2	3	0	1	0	0
Huelva	Donana	Urbano	Oficina SEO en El Rocío	L30936	9	2	3	0	0	0	0
Huelva	Donana	Urbano	Oficina SEO en El Rocío	L30937	9	2	3	0	0	0	1
Huelva	Donana	Urbano	Oficina SEO en El Rocío	L30938	9	1	2	0	1	0	1
Huelva	Donana	Urbano	Oficina SEO en El Rocío	L30939	9	2	3	0	0	0	0
Huelva	Donana	Urbano	Oficina SEO en El Rocío	L30940	9	1	3	0	0	0	0
Huelva	Donana	Urbano	Oficina SEO en El Rocío	L30941	9	1	4	0	1	0	1
Huelva	Donana	Urbano	Oficina SEO en El Rocío	L30942	9	2	3	0	0	0	1
Huelva	Donana	Rural	Palacio de Doñana	L30943	9	1	2	0	1	0	1
Huelva	Donana	Rural	Palacio de Doñana	L30944	9	1	3	0	0	0	0
Huelva	Donana	Rural	Palacio de Doñana	L30945	9	2	2	0	1	0	0
Huelva	Donana	Rural	Palacio de Doñana	L30946	9	1	4	0	1	0	0
Huelva	Donana	Rural	Palacio de Doñana	L30947	9	2	3	0	1	0	0
Huelva	Donana	Rural	Palacio de Doñana	L30948	9	1	3	0	1	0	0
Huelva	Donana	Rural	Palacio de Doñana	L30949	9	1	2	0	0	0	0
Huelva	Donana	Rural	Palacio de Doñana	L30950	9	1	3	0	0	0	0
Huelva	Donana	Rural	Palacio de Doñana	L30951	9	1	2	0	1	0	0
Huelva	Donana	Rural	Palacio de Doñana	L30952	9	2	3	0	1	0	0
Huelva	Donana	Rural	Palacio de Doñana	L30953	9	2	2	0	1	0	0
Huelva	Donana	Rural	Palacio de Doñana	L30954	9	1	2	0	1	0	0
Huelva	Donana	Rural	Palacio de Doñana	L30955	9	2	3	0	0	0	0
Huelva	Donana	Rural	Palacio de Doñana	L30956	9	2	2	0	1	0	0
Huelva	Donana	Rural	Palacio de Doñana	L30957	9	2	2	0	1	0	0
Huelva	Donana	Rural	Palacio de Doñana	L30958	9	2	2	0	1	0	0
Huelva	Huelva	Rural	Sede Los Álamos Diputación de Huelva	L30959	9	1	3	0	0	0	0
Huelva	Huelva	Rural	Sede Los Álamos Diputación de Huelva	L30960	9	1	2	0	1	0	0
Huelva	Huelva	Rural	Sede Los Álamos Diputación de Huelva	L30961	9	2	3	0	1	0	0
Huelva	Huelva	Rural	Sede Los Álamos Diputación de Huelva	L30962	9	1	3	0	1	0	0
Huelva	Huelva	Rural	Sede Los Álamos Diputación de Huelva	L30963	9	1	4	0	1	0	1
Huelva	Huelva	Rural	Sede Los Álamos Diputación de Huelva	L30964	9	1	3	0	1	0	0
Huelva	Huelva	Rural	Sede Los Álamos Diputación de Huelva	L30965	9	1	3	0	1	0	0
Huelva	Huelva	Rural	Sede Los Álamos Diputación de Huelva	L30966	9	2	3	0	0	0	0
Huelva	Huelva	Rural	Sede Los Álamos Diputación de Huelva	L30967	9	2	3	0	0	0	0
Huelva	Huelva	Rural	Sede Los Álamos Diputación de Huelva	L30968	9	1	2	0	1	0	0
Huelva	Huelva	Rural	Sede Los Álamos Diputación de Huelva	L30969	9	1	3	0	1	0	0
Huelva	Huelva	Rural	Sede Los Álamos Diputación de Huelva	L30970	9	1	3	0	0	0	0
Huelva	Huelva	Rural	Sede Los Álamos Diputación de Huelva	L30971	9	1	3	0	0	0	0
Huelva	Huelva	Rural	Sede Los Álamos Diputación de Huelva	L30972	9	2	3	0	0	0	0
Huelva	Huelva	Rural	Sede Los Álamos Diputación de Huelva	L30973	9	1	2	0	1	0	0
Huelva	Huelva	Rural	Sede Los Álamos Diputación de Huelva	L30974	9	1	3	0	0	0	0
Huelva	Huelva	Rural	Sede Los Álamos Diputación de Huelva	L30975	9	1	3	0	1	0	0
Huelva	Huelva	Rural	Sede Los Álamos Diputación de Huelva	L30976	9	1	3	0	0	0	0
Huelva	Huelva	Rural	Sede Los Álamos Diputación de Huelva	L30977	9	1	3	0	0	0	0
Huelva	Huelva	Rural	Sede Los Álamos Diputación de Huelva	L30978	9	1	3	0	1	0	0
Huelva	Huelva	Rural	Sede Los Álamos Diputación de Huelva	L30979	9	1	3	0	0	0	0
Huelva	Huelva	Rural	Sede Los Álamos Diputación de Huelva	L30980	9	1	3	0	0	0	0
Huelva	Gibraleon	Rural	Granja	L30981	9	1	3	0	0	0	1
Huelva	Beas	Natural	Dehesa	L30982	9	1	3	0	0	1	1
Huelva	Beas	Natural	Dehesa	L30983	9	1	3	0	1	0	0
Huelva	Beas	Natural	Dehesa	L30984	9	1	3	0	0	1	0
Huelva	Beas	Natural	Dehesa	L30985	9	2	3	0	1	0	0
Huelva	Beas	Natural	Dehesa	L30986	9	2	2	0	0	1	0
Huelva	Beas	Natural	Dehesa	L30987	9	1	3	0	0	1	0
Huelva	Beas	Natural	Dehesa	L30988	9	2	3	0	0	1	0
Huelva	Beas	Natural	Dehesa	L30989	9	1	3	0	0	1	0
Huelva	Beas	Natural	Dehesa	L30990	9	2	2	0	0	1	0
Huelva	Beas	Natural	Dehesa	L30991	9	1	3	0	1	0	0
Huelva	Beas	Natural	Dehesa	L30992	9	1	3	0	0	1	1
Huelva	Beas	Natural	Dehesa	L30993	9	1	3	0	0	0	0
Huelva	Beas	Natural	Dehesa	L30994	9	1	3	0	0	1	1
Huelva	Beas	Natural	Dehesa	L30995	9	1	3	0	0	1	0
Huelva	Beas	Natural	Dehesa	L30996	9	2	4	0	0	1	1
Huelva	Beas	Natural	Dehesa	L30997	9	1	3	0	0	1	0
Huelva	Beas	Natural	Dehesa	L30998	9	1	3	0	0	1	1
Huelva	Beas	Natural	Dehesa	L30999	9	2	4	0	0	1	1
Huelva	Beas	Natural	Dehesa	L31000	9	1	3	0	0	1	1
Cadiz	Puerto de Santa Maria	Rural	Granja Carretera del Juncal	L31007	8	1	3	0	0	0	0
Cadiz	Puerto de Santa Maria	Rural	Granja Carretera del Juncal	L31008	8	2	3	0	0	0	0
Cadiz	Puerto de Santa Maria	Rural	Granja Carretera del Juncal	L31009	8	1	3	0	0	0	0
Cadiz	Puerto de Santa Maria	Rural	Granja Carretera del Juncal	L31010	8	1	4	0	1	0	0
Cadiz	Puerto de Santa Maria	Rural	Granja Carretera del Juncal	L31011	8	2	3	0	0	0	0
Cadiz	Puerto de Santa Maria	Rural	Granja Carretera del Juncal	L31012	8	1	3	0	0	0	0
Cadiz	Puerto de Santa Maria	Rural	Granja Carretera del Juncal	L31013	8	1	4	0	0	0	0
Cadiz	Puerto de Santa Maria	Rural	Granja Carretera del Juncal	L31014	8	2	4	0	1	0	0
Cadiz	Puerto de Santa Maria	Rural	Granja Carretera del Juncal	L31015	8	1	3	0	0	0	0
Cadiz	Puerto de Santa Maria	Rural	Granja Carretera del Juncal	L31016	8	1	3	0	0	0	0
Cadiz	Puerto de Santa Maria	Rural	Granja Carretera del Juncal	L31017	8	1	4	0	0	0	0
Cadiz	Puerto de Santa Maria	Rural	Granja Carretera del Juncal	L31018	8	2	4	0	0	0	0
Cadiz	Puerto de Santa Maria	Rural	Granja Carretera del Juncal	L31019	8	2	3	0	0	0	0
Cadiz	Puerto de Santa Maria	Rural	Granja Carretera del Juncal	L31020	8	2	3	0	0	0	0
Cadiz	Puerto de Santa Maria	Rural	Granja Carretera del Juncal	L31021	8	1	3	0	0	0	0
Cadiz	Rota	Rural	Granja-corral	L31022	9	1	3	0	0	0	0
Cadiz	Rota	Rural	Granja-corral	L31023	9	1	3	0	0	0	0
Cadiz	Rota	Rural	Granja-corral	L31024	9	1	3	0	0	0	0
Cadiz	Rota	Rural	Granja-corral	L31025	9	2	3	0	1	0	0
Cadiz	Rota	Rural	Granja-corral	L31026	9	2	3	0	0	0	0
Cadiz	Rota	Rural	Granja-corral	L31027	9	1	3	0	0	0	1
Cadiz	Rota	Rural	Granja-corral	L31028	9	2	3	0	0	0	0
Cadiz	Rota	Rural	Granja-corral	L31029	9	2	3	0	0	0	0
Cadiz	Rota	Rural	Granja-corral	L31030	9	1	3	0	0	0	1
Cadiz	Rota	Rural	Granja-corral	L31031	9	1	3	0	0	0	0
Cadiz	Rota	Rural	Granja-corral	L31032	9	1	4	0	0	0	0
Cadiz	Rota	Rural	Granja-corral	L31033	9	2	4	0	0	0	1
Cadiz	Rota	Rural	Granja-corral	L31034	9	1	3	0	1	0	0
Cadiz	Chipiona	Urbano	Colegio Público Lapachar	L31035	9	2	3	0	0	0	0
Cadiz	Chipiona	Urbano	Colegio Público Lapachar	L31036	9	2	4	0	0	0	0
Cadiz	Chipiona	Urbano	Colegio Público Lapachar	L31037	9	1	3	0	0	0	0
Cadiz	Chipiona	Rural	Hípica La Garrocha	L31038	9	2	4	0	0	0	1
Cadiz	Chipiona	Rural	Hípica La Garrocha	L31039	9	2	3	0	0	1	1
Cadiz	Chipiona	Rural	Hípica La Garrocha	L31040	9	1	4	NA	1	0	1
Cadiz	Chipiona	Rural	Hípica La Garrocha	L31041	9	2	3	0	1	0	1
Cadiz	Chipiona	Rural	Hípica La Garrocha	L31042	9	2	2	0	1	0	1
Cadiz	Chipiona	Rural	Hípica La Garrocha	L31043	9	1	4	0	0	0	0
Cadiz	Chipiona	Rural	Hípica La Garrocha	L31044	9	1	2	0	0	0	1
Cadiz	Chipiona	Rural	Hípica La Garrocha	L31045	9	1	4	0	0	0	1
Cadiz	Chipiona	Rural	Hípica La Garrocha	L31046	9	1	3	0	1	0	1
Cadiz	Chipiona	Rural	Hípica La Garrocha	L31047	9	1	3	0	1	0	1
Cadiz	Chipiona	Rural	Hípica La Garrocha	L31048	9	1	4	0	0	0	1
Cadiz	Chipiona	Natural	Centro de Interpretación de la Naturaleza El Camaleón	L31049	9	1	4	0	1	0	1
Cadiz	Chipiona	Natural	Centro de Interpretación de la Naturaleza El Camaleón	L31050	9	1	2	0	0	0	1
Cadiz	Chipiona	Natural	Centro de Interpretación de la Naturaleza El Camaleón	L31051	9	2	2	0	1	0	1
Cadiz	Chipiona	Natural	Centro de Interpretación de la Naturaleza El Camaleón	L31052	9	1	2	0	0	0	0
Cadiz	Chipiona	Natural	Centro de Interpretación de la Naturaleza El Camaleón	L31053	9	1	2	0	1	0	0
Cadiz	Chipiona	Natural	Centro de Interpretación de la Naturaleza El Camaleón	L31054	9	1	3	0	0	0	0
Cadiz	Sanlucar Barrameda	Urbano	Palacio Duquesa Medina Sidonia	L31055	9	2	3	0	0	0	0
Cadiz	Sanlucar Barrameda	Urbano	Palacio Duquesa Medina Sidonia	L31056	9	2	4	0	1	0	0
Cadiz	Sanlucar Barrameda	Urbano	Palacio Duquesa Medina Sidonia	L31057	9	2	3	0	1	0	0
Cadiz	Sanlucar Barrameda	Urbano	Palacio Duquesa Medina Sidonia	L31058	9	1	2	0	0	0	1
Cadiz	Sanlucar Barrameda	Urbano	Palacio Duquesa Medina Sidonia	L31059	9	1	2	0	0	0	0
Cadiz	Sanlucar Barrameda	Urbano	Palacio Duquesa Medina Sidonia	L31060	9	2	2	0	0	0	1
Cadiz	Sanlucar Barrameda	Urbano	Palacio Duquesa Medina Sidonia	L31061	9	2	2	0	1	0	0
Cadiz	Sanlucar Barrameda	Urbano	Palacio Duquesa Medina Sidonia	L31062	9	1	4	0	0	0	0
Cadiz	Sanlucar Barrameda	Urbano	Palacio Duquesa Medina Sidonia	L31063	9	1	4	0	0	0	0
Cadiz	Puerto de Santa Maria	Natural	Centro de Interpretación Casa de los Toruños	L31064	9	2	2	0	0	0	0
Cadiz	Puerto de Santa Maria	Natural	Centro de Interpretación Casa de los Toruños	L31065	9	1	2	0	0	0	0
Cadiz	Puerto de Santa Maria	Natural	Centro de Interpretación Casa de los Toruños	L31066	9	1	3	0	0	0	0
Cadiz	Puerto de Santa Maria	Natural	Centro de Interpretación Casa de los Toruños	L31067	9	1	2	0	0	0	0
Cadiz	Rota	Natural	Punta Candor	L31068	9	1	2	0	1	0	0
Cadiz	Rota	Natural	Punta Candor	L31069	9	1	2	0	0	0	0
Cadiz	Rota	Natural	Punta Candor	L31070	9	1	2	0	0	0	1
Cadiz	Rota	Natural	Punta Candor	L31071	9	2	3	0	1	0	0
Cadiz	Rota	Natural	Punta Candor	L31072	9	1	3	0	0	0	0
Cadiz	Rota	Natural	Punta Candor	L31073	9	1	2	0	1	0	0
Cadiz	Jerez	Rural	Yeguada Hierro del Bocado	L31074	9	2	2	0	1	0	0
Cadiz	Jerez	Rural	Yeguada Hierro del Bocado	L31075	9	1	2	0	0	0	0
Cadiz	Jerez	Rural	Yeguada Hierro del Bocado	L31076	9	2	3	0	0	0	0
Cadiz	Jerez	Rural	Yeguada Hierro del Bocado	L31077	9	1	3	0	1	0	0
Cadiz	Jerez	Rural	Yeguada Hierro del Bocado	L31079	9	1	3	0	0	0	0
Cadiz	Jerez	Rural	Yeguada Hierro del Bocado	L31080	9	2	2	0	1	0	0
Cadiz	Jerez	Rural	Yeguada Hierro del Bocado	L31081	9	2	2	0	1	0	0
Cadiz	Jerez	Rural	Yeguada Hierro del Bocado	L31082	9	2	2	0	0	0	0
Cadiz	Jerez	Rural	Yeguada Hierro del Bocado	L31083	9	1	3	0	0	0	0
Cadiz	Jerez	Rural	Yeguada Hierro del Bocado	L31084	9	1	4	0	1	0	0
Cadiz	Jerez	Rural	Yeguada Hierro del Bocado	L31085	9	1	3	0	0	0	0
Cadiz	Jerez	Rural	Yeguada Hierro del Bocado	L31086	9	1	4	0	0	0	0
Cadiz	Jerez	Rural	Yeguada Hierro del Bocado	L31087	9	1	2	0	0	0	0
Cadiz	Jerez	Rural	Yeguada Hierro del Bocado	L31088	9	1	4	0	0	0	0
Cadiz	Jerez	Rural	Yeguada Hierro del Bocado	L31089	9	2	3	0	0	0	1
Cadiz	Jerez	Rural	Yeguada Hierro del Bocado	L31090	9	2	3	NA	1	0	0
Cadiz	Jerez	Rural	Yeguada Hierro del Bocado	L31091	9	1	3	0	1	0	0
Cadiz	Jerez	Rural	Yeguada Hierro del Bocado	L31092	9	1	4	0	0	0	1
Cadiz	Jerez	Rural	Yeguada Hierro del Bocado	L31093	9	2	3	0	1	0	0
Cadiz	Jerez	Rural	Yeguada Hierro del Bocado	L31094	9	1	4	0	0	1	1
Cadiz	Jerez	Rural	Yeguada Hierro del Bocado	L31096	9	1	3	0	1	0	0
Cadiz	Jerez	Rural	Yeguada Hierro del Bocado	L31097	9	1	3	0	0	0	0
Cadiz	Jerez	Rural	Yeguada Hierro del Bocado	L31098	9	2	2	0	1	0	0
Cadiz	Sanlucar Barrameda	Rural	Granja en la Algaida	L31099	9	1	4	0	0	0	0
Cadiz	Sanlucar Barrameda	Rural	Granja en la Algaida	L31100	9	1	3	0	0	0	0
Cadiz	Sanlucar Barrameda	Rural	Granja en la Algaida	L31101	9	2	3	0	1	0	0
Cadiz	Sanlucar Barrameda	Rural	Granja en la Algaida	L31102	9	2	3	0	1	0	0
Cadiz	Sanlucar Barrameda	Rural	Granja en la Algaida	L31105	9	1	3	0	0	0	0
Cadiz	Sanlucar Barrameda	Rural	Granja en la Algaida	L31106	9	2	3	0	0	0	0
Cadiz	Sanlucar Barrameda	Rural	Granja en la Algaida	L31107	9	2	3	0	1	0	0
Cadiz	Sanlucar Barrameda	Rural	Granja en la Algaida	L31108	9	1	3	0	1	0	0
Cadiz	Sanlucar Barrameda	Rural	Granja en la Algaida	L31109	9	1	3	0	0	0	0
Cadiz	Sanlucar Barrameda	Rural	Granja en la Algaida	L31110	9	1	3	0	0	0	0
Cadiz	Sanlucar Barrameda	Rural	Granja en la Algaida	L31111	9	1	3	0	1	0	0
Cadiz	Sanlucar Barrameda	Rural	Granja en la Algaida	L31112	9	1	3	0	1	0	0
Cadiz	Sanlucar Barrameda	Rural	Granja en la Algaida	L31113	9	2	3	0	0	0	0
Cadiz	Sanlucar Barrameda	Rural	Granja en la Algaida	L31114	9	2	3	0	0	0	0
Cadiz	Sanlucar Barrameda	Rural	Granja en la Algaida	L31115	9	1	3	0	0	0	0
Cadiz	Sanlucar Barrameda	Rural	Granja en la Algaida	L31116	9	2	3	0	0	0	0
Cadiz	Sanlucar Barrameda	Rural	Granja en la Algaida	L31117	9	1	3	0	0	0	0
Cadiz	Sanlucar Barrameda	Rural	Granja en la Algaida	L31118	9	1	3	0	0	0	0
Cadiz	Sanlucar Barrameda	Rural	Granja en la Algaida	L31119	9	1	3	0	1	0	0
Cadiz	Sanlucar Barrameda	Rural	Granja en la Algaida	L31120	9	1	3	0	0	0	0
Cadiz	Sanlucar Barrameda	Rural	Granja en la Algaida	L31121	9	1	3	0	0	0	0
Cadiz	Sanlucar Barrameda	Rural	Granja en la Algaida	L31122	9	2	3	0	0	0	0
Cadiz	Sanlucar Barrameda	Rural	Granja en la Algaida	L31123	9	2	3	0	1	0	0
Cadiz	Sanlucar Barrameda	Rural	Granja en la Algaida	L31124	9	2	2	0	0	0	0
Cadiz	Sanlucar Barrameda	Rural	Granja en la Algaida	L31125	9	2	3	0	0	0	0
Cadiz	Sanlucar Barrameda	Rural	Granja en la Algaida	L31126	9	1	3	0	0	0	0
Cadiz	Sanlucar Barrameda	Rural	Granja en la Algaida	L31127	9	2	2	0	0	0	0
Cadiz	Sanlucar Barrameda	Rural	Granja en la Algaida	L31128	9	2	3	0	1	0	0
Cadiz	Sanlucar Barrameda	Rural	Granja en la Algaida	L31129	9	1	3	0	0	0	0
Cadiz	Sanlucar Barrameda	Rural	Granja en la Algaida	L31130	9	2	3	0	0	0	0
Cadiz	Sanlucar Barrameda	Rural	Granja en la Algaida	L31131	9	2	3	0	1	0	0
Cadiz	Sanlucar Barrameda	Rural	Granja en la Algaida	L31132	9	2	3	0	0	0	0
Cadiz	Sanlucar Barrameda	Rural	Granja en la Algaida	L31133	9	2	3	0	0	0	0
Cadiz	Sanlucar Barrameda	Rural	Granja en la Algaida	L31134	9	1	3	0	0	0	0
Cadiz	Sanlucar Barrameda	Rural	Granja en la Algaida	L31135	9	1	4	0	0	0	0
Cadiz	Sanlucar Barrameda	Rural	Granja en la Algaida	L31136	9	1	4	0	0	0	0
Cadiz	Sanlucar Barrameda	Rural	Granja en la Algaida	L31137	9	2	3	0	1	0	0
Cadiz	Sanlucar Barrameda	Rural	Granja en la Algaida	L31138	9	1	3	0	1	0	0
Cadiz	Sanlucar Barrameda	Rural	Granja en la Algaida	L31139	9	2	3	0	0	0	0
Cadiz	Sanlucar Barrameda	Rural	Granja en la Algaida	L31140	9	2	3	0	1	0	0
Cadiz	Sanlucar Barrameda	Rural	Granja en la Algaida	L31141	9	2	3	0	1	0	0
Cadiz	Sanlucar Barrameda	Rural	Granja en la Algaida	L31142	9	1	2	0	1	0	0
Cadiz	Sanlucar Barrameda	Rural	Granja en la Algaida	L31143	9	2	2	0	1	0	0
Cadiz	Sanlucar Barrameda	Rural	Granja en la Algaida	L31144	9	1	4	0	0	0	0
Cadiz	Sanlucar Barrameda	Rural	Granja en la Algaida	L31145	9	1	3	0	1	0	0
Cadiz	Sanlucar Barrameda	Rural	Granja en la Algaida	L31146	9	2	2	0	1	0	0
Cadiz	Sanlucar Barrameda	Rural	Granja en la Algaida	L31147	9	1	2	0	0	1	0
Cadiz	Sanlucar Barrameda	Rural	Granja en la Algaida	L31148	9	1	4	0	1	0	0
Cadiz	Sanlucar Barrameda	Rural	Granja en la Algaida	L31149	9	1	3	0	0	0	0
Cadiz	Sanlucar Barrameda	Rural	Granja en la Algaida	L31150	9	2	3	0	1	0	0
Cadiz	Sanlucar Barrameda	Rural	Granja en la Algaida	L31151	9	1	3	0	1	0	0
Cadiz	Sanlucar Barrameda	Rural	Granja en la Algaida	L31152	9	2	2	0	0	0	0
Cadiz	Sanlucar Barrameda	Urbano	Palacio Duquesa Medina Sidonia	L31153	9	2	3	0	1	0	0
Cadiz	Sanlucar Barrameda	Urbano	Palacio Duquesa Medina Sidonia	L31154	9	1	3	0	0	0	0
Cadiz	Sanlucar Barrameda	Urbano	Palacio Duquesa Medina Sidonia	L31155	9	1	3	0	0	0	0
Cadiz	Sanlucar Barrameda	Urbano	Palacio Duquesa Medina Sidonia	L31156	9	1	2	0	1	0	0
Cadiz	Sanlucar Barrameda	Urbano	Palacio Duquesa Medina Sidonia	L31157	9	1	3	0	0	0	0
Cadiz	Sanlucar Barrameda	Urbano	Palacio Duquesa Medina Sidonia	L31158	9	1	3	0	0	0	0
Cadiz	Sanlucar Barrameda	Urbano	Palacio Duquesa Medina Sidonia	L31159	9	1	2	0	0	0	0
Cadiz	Sanlucar Barrameda	Urbano	Palacio Duquesa Medina Sidonia	L31160	9	1	3	0	0	0	0
Cadiz	Sanlucar Barrameda	Urbano	Palacio Duquesa Medina Sidonia	L31161	9	1	2	0	0	1	0
Cadiz	Sanlucar Barrameda	Urbano	Palacio Duquesa Medina Sidonia	L31162	9	2	2	0	0	0	1
Cadiz	Sanlucar Barrameda	Urbano	Palacio Duquesa Medina Sidonia	L31163	9	2	2	0	0	0	0
Cadiz	Rota	Natural	Punta Candor	L31164	9	1	3	0	0	0	0
Cadiz	Rota	Natural	Punta Candor	L31165	9	1	3	0	0	0	1
Cadiz	Rota	Natural	Punta Candor	L31167	9	1	3	0	1	0	0
Cadiz	Rota	Natural	Punta Candor	L31168	9	2	3	0	1	0	0
Cadiz	Rota	Natural	Punta Candor	L31169	9	2	2	0	1	0	0
Cadiz	Rota	Natural	Punta Candor	L31170	9	1	3	0	0	0	0
Cadiz	Rota	Natural	Punta Candor	L31171	9	2	3	0	0	1	1
Cadiz	Rota	Natural	Punta Candor	L31172	9	1	3	0	0	0	0
Cadiz	Rota	Natural	Punta Candor	L31173	9	2	3	0	0	0	0
Cadiz	Rota	Natural	Punta Candor	L31174	9	1	3	0	1	0	1
Cadiz	Rota	Natural	Punta Candor	L31175	9	1	3	0	0	0	0
Cadiz	Rota	Natural	Punta Candor	L31176	9	1	3	0	0	0	0
Cadiz	Jerez	Urbano	OCA La Campina	L31177	9	1	3	0	0	0	1
Cadiz	Chipiona	Rural	Hípica La Garrocha	L31178	9	1	3	0	0	0	0
Cadiz	Chipiona	Rural	Hípica La Garrocha	L31179	9	1	3	0	0	0	0
Cadiz	Chipiona	Rural	Hípica La Garrocha	L31180	9	2	3	0	0	0	1
Cadiz	Chipiona	Rural	Hípica La Garrocha	L31181	9	1	3	0	0	0	0
Cadiz	Chipiona	Rural	Hípica La Garrocha	L31182	9	1	4	0	0	0	0
Cadiz	Chipiona	Rural	Hípica La Garrocha	L31183	9	1	3	0	0	0	1
Cadiz	Chipiona	Rural	Hípica La Garrocha	L31184	9	2	3	0	0	0	0
Cadiz	Chipiona	Rural	Hípica La Garrocha	L31186	9	2	3	0	0	0	1
Cadiz	Chipiona	Rural	Hípica La Garrocha	L31187	9	1	3	0	1	0	1
Cadiz	Chipiona	Rural	Hípica La Garrocha	L31188	9	1	3	0	0	0	0
Cadiz	Chipiona	Rural	Hípica La Garrocha	L31189	9	1	3	0	0	0	1
Cadiz	Chipiona	Rural	Hípica La Garrocha	L31190	9	1	3	0	1	0	0
Cadiz	Chipiona	Rural	Hípica La Garrocha	L31191	9	2	3	0	0	0	0
Cadiz	Puerto de Santa Maria	Rural	Granja Carretera del Juncal	L31192	9	1	3	0	0	0	0
Cadiz	Puerto de Santa Maria	Rural	Granja Carretera del Juncal	L31193	9	1	3	0	0	0	0
Cadiz	Puerto de Santa Maria	Rural	Granja Carretera del Juncal	L31194	9	2	3	0	0	0	0
Cadiz	Puerto de Santa Maria	Rural	Granja Carretera del Juncal	L31195	9	1	3	0	0	0	0
Cadiz	Puerto de Santa Maria	Rural	Granja Carretera del Juncal	L31196	9	1	3	0	0	0	0
Cadiz	Puerto de Santa Maria	Rural	Granja Carretera del Juncal	L31197	9	1	3	0	0	0	1
Cadiz	Puerto de Santa Maria	Rural	Granja Carretera del Juncal	L31198	9	1	3	0	0	0	0
Cadiz	Puerto de Santa Maria	Rural	Granja Carretera del Juncal	L31199	9	1	4	0	0	0	0
Cadiz	Puerto de Santa Maria	Rural	Granja Carretera del Juncal	L31200	9	1	3	0	0	0	0
Cadiz	Puerto de Santa Maria	Rural	Granja Carretera del Juncal	L31201	9	1	3	0	0	0	0
Cadiz	Puerto de Santa Maria	Rural	Granja Carretera del Juncal	L31202	9	2	3	0	0	0	0
Cadiz	Puerto de Santa Maria	Rural	Granja Carretera del Juncal	L31203	9	1	4	0	0	1	0
Cadiz	Puerto de Santa Maria	Rural	Granja Carretera del Juncal	L31204	9	1	3	0	0	0	0
Cadiz	Puerto de Santa Maria	Rural	Granja Carretera del Juncal	L31205	9	1	3	0	0	0	0
Cadiz	Puerto de Santa Maria	Rural	Granja Carretera del Juncal	L31206	9	2	3	0	0	1	0
Cadiz	Puerto de Santa Maria	Rural	Granja Carretera del Juncal	L31207	9	2	2	0	0	0	0
Cadiz	Puerto de Santa Maria	Rural	Granja Carretera del Juncal	L31208	9	1	3	0	0	0	0
Cadiz	Puerto de Santa Maria	Rural	Granja Carretera del Juncal	L31209	9	1	3	0	0	0	0
Cadiz	Puerto de Santa Maria	Rural	Granja Carretera del Juncal	L31210	9	1	3	0	1	0	0
Cadiz	Puerto de Santa Maria	Rural	Granja Carretera del Juncal	L31211	9	2	2	0	0	0	0
Cadiz	Puerto de Santa Maria	Rural	Granja Carretera del Juncal	L31212	9	1	3	0	1	0	0
Cadiz	Puerto de Santa Maria	Rural	Granja Carretera del Juncal	L31213	9	1	3	0	0	0	0
Cadiz	Puerto de Santa Maria	Rural	Granja Carretera del Juncal	L31214	9	1	3	0	0	1	0
Cadiz	Puerto de Santa Maria	Rural	Granja Carretera del Juncal	L31215	9	1	3	0	1	0	0
Cadiz	Puerto de Santa Maria	Rural	Granja Carretera del Juncal	L31216	9	2	2	0	0	0	0
Cadiz	Puerto de Santa Maria	Rural	Granja Carretera del Juncal	L31217	9	1	3	0	0	0	0
Cadiz	Puerto de Santa Maria	Rural	Granja Carretera del Juncal	L31218	9	1	3	0	0	0	0
Cadiz	Puerto de Santa Maria	Rural	Granja Carretera del Juncal	L31219	9	1	3	0	0	0	0
Cadiz	Puerto de Santa Maria	Rural	Granja Carretera del Juncal	L31220	9	2	3	0	0	0	0
Cadiz	Puerto de Santa Maria	Rural	Granja Carretera del Juncal	L31221	9	1	3	0	0	0	0
Cadiz	Puerto de Santa Maria	Rural	Granja Carretera del Juncal	L31222	9	1	3	0	0	0	0
Cadiz	Puerto de Santa Maria	Rural	Granja Carretera del Juncal	L31223	9	1	3	0	0	0	0
Cadiz	Puerto de Santa Maria	Rural	Granja Carretera del Juncal	L31224	9	1	3	0	0	0	0
Cadiz	Puerto de Santa Maria	Rural	Granja Carretera del Juncal	L31225	9	1	3	0	0	0	0
Cadiz	Puerto de Santa Maria	Rural	Granja Carretera del Juncal	L31226	9	1	3	0	1	0	0
Cadiz	Puerto de Santa Maria	Rural	Granja Carretera del Juncal	L31227	9	2	3	0	1	0	0
Cadiz	Puerto de Santa Maria	Rural	Granja Carretera del Juncal	L31228	9	1	3	0	0	0	1
Cadiz	Puerto de Santa Maria	Rural	Granja Carretera del Juncal	L31229	9	1	3	0	0	1	0
Cadiz	Puerto de Santa Maria	Rural	Granja Carretera del Juncal	L31230	9	2	3	0	0	0	0
Cadiz	Puerto de Santa Maria	Rural	Granja Carretera del Juncal	L31231	9	1	3	0	1	0	0
Cadiz	Puerto de Santa Maria	Rural	Granja Carretera del Juncal	L31232	9	1	3	0	0	0	0
Cadiz	Jerez	Natural	Laguna de Medina	L31233	9	1	3	0	1	0	0
Cadiz	Jerez	Natural	Laguna de Medina	L31234	9	1	3	0	0	0	0
Cadiz	Jerez	Natural	Laguna de Medina	L31235	9	1	3	0	0	0	0
Cadiz	Jerez	Natural	Laguna de Medina	L31236	9	1	3	NA	1	0	0
Cadiz	Jerez	Natural	Laguna de Medina	L31237	9	1	3	0	1	0	0
Cadiz	Jerez	Natural	Laguna de Medina	L31238	9	1	3	0	0	0	0
Cadiz	Jerez	Natural	Laguna de Medina	L31239	9	2	3	0	0	0	0
Cadiz	Jerez	Natural	Laguna de Medina	L31240	9	1	3	0	1	0	0
Cadiz	Jerez	Natural	Laguna de Medina	L31241	9	2	3	0	0	0	0
Cadiz	Jerez	Natural	Laguna de Medina	L31242	9	1	3	0	1	0	1
Cadiz	Jerez	Natural	Laguna de Medina	L31243	9	1	3	0	1	0	0
Cadiz	Jerez	Natural	Laguna de Medina	L31244	9	1	3	0	1	0	0
Cadiz	Jerez	Natural	Laguna de Medina	L31245	9	1	3	0	1	0	1
Cadiz	Jerez	Natural	Laguna de Medina	L31246	9	1	3	0	1	0	1
Cadiz	Jerez	Natural	Laguna de Medina	L31247	9	2	3	0	0	0	1
Cadiz	Jerez	Natural	Laguna de Medina	L31248	9	1	3	0	1	0	0
Cadiz	Jerez	Natural	Laguna de Medina	L31249	9	2	3	0	0	0	0
Cadiz	Jerez	Natural	Laguna de Medina	L31250	9	1	3	0	1	0	0
Cadiz	Jerez	Rural	Yeguada Hierro del Bocado	L31251	10	1	3	0	0	0	0
Cadiz	Jerez	Rural	Yeguada Hierro del Bocado	L31252	10	1	3	0	1	0	0
Cadiz	Jerez	Rural	Yeguada Hierro del Bocado	L31253	10	2	3	0	0	0	0
Cadiz	Jerez	Rural	Yeguada Hierro del Bocado	L31254	10	2	3	0	0	0	1
Cadiz	Jerez	Rural	Yeguada Hierro del Bocado	L31255	10	1	3	0	0	0	0
Cadiz	Jerez	Rural	Yeguada Hierro del Bocado	L31256	10	1	2	0	0	1	0
Cadiz	Jerez	Rural	Yeguada Hierro del Bocado	L31257	10	2	3	0	0	0	1
Cadiz	Jerez	Rural	Yeguada Hierro del Bocado	L31258	10	1	3	0	1	0	0
Cadiz	Jerez	Rural	Yeguada Hierro del Bocado	L31259	10	2	3	0	0	0	1
Cadiz	Jerez	Rural	Yeguada Hierro del Bocado	L31260	10	1	3	0	1	0	0
Cadiz	Jerez	Rural	Yeguada Hierro del Bocado	L31261	10	2	3	0	0	0	1
Cadiz	Jerez	Rural	Yeguada Hierro del Bocado	L31262	10	2	3	0	1	0	0
Cadiz	Jerez	Rural	Yeguada Hierro del Bocado	L31263	10	1	4	0	0	0	0
Cadiz	Jerez	Rural	Yeguada Hierro del Bocado	L31264	10	1	3	0	0	0	0
Cadiz	Jerez	Rural	Yeguada Hierro del Bocado	L31265	10	1	2	0	0	0	0
Cadiz	Jerez	Rural	Yeguada Hierro del Bocado	L31266	10	1	3	0	1	0	0
Cadiz	Jerez	Rural	Yeguada Hierro del Bocado	L31267	10	1	3	0	0	1	1
Cadiz	Jerez	Rural	Yeguada Hierro del Bocado	L31268	10	1	3	0	0	0	0
Cadiz	Jerez	Natural	Laguna de Medina	L31271	10	1	3	0	0	0	0
Cadiz	Jerez	Natural	Laguna de Medina	L31274	10	2	2	0	0	0	0
Cadiz	Jerez	Natural	Laguna de Medina	L31275	10	2	3	0	1	0	0
Cadiz	Jerez	Natural	Laguna de Medina	L31277	10	1	3	0	1	0	1
Cadiz	Jerez	Natural	Laguna de Medina	L31279	10	1	3	0	1	0	1
Cadiz	Jerez	Natural	Laguna de Medina	L31280	10	1	2	0	0	0	1
Cadiz	Jerez	Natural	Laguna de Medina	L31281	10	1	3	0	0	0	1
Cadiz	Jerez	Natural	Laguna de Medina	L31282	10	2	3	0	1	0	0
Cadiz	Jerez	Natural	Laguna de Medina	L31284	10	2	3	0	1	0	0
Cadiz	Jerez	Natural	Laguna de Medina	L31285	10	2	3	0	1	0	0
Cadiz	Jerez	Natural	Laguna de Medina	L31286	10	2	2	0	1	0	0
Cadiz	Jerez	Natural	Laguna de Medina	L31287	10	1	3	0	1	0	0
Cadiz	Jerez	Natural	Laguna de Medina	L31290	10	1	4	0	0	0	0
Cadiz	Jerez	Natural	Laguna de Medina	L31295	10	2	3	0	0	0	0
Cadiz	Jerez	Natural	Laguna de Medina	L31298	10	1	3	0	0	1	0
Cadiz	Jerez	Natural	Laguna de Medina	L31300	10	2	3	0	0	0	0
Cadiz	Jerez	Natural	Laguna de Medina	L31302	10	2	2	0	0	0	0
Cadiz	Jerez	Natural	Laguna de Medina	L31303	10	2	3	0	1	0	0
Cadiz	Jerez	Natural	Laguna de Medina	L31305	10	1	3	0	0	0	0
Cadiz	Jerez	Natural	Laguna de Medina	L31308	10	2	3	0	0	0	1
Cadiz	Jerez	Natural	Laguna de Medina	L31309	10	2	2	0	1	0	0
Cadiz	Jerez	Natural	Laguna de Medina	L31312	10	2	3	0	1	0	0
Cadiz	Jerez	Natural	Laguna de Medina	L31313	10	2	3	0	0	0	0
Cadiz	Jerez	Natural	Laguna de Medina	L31316	10	2	3	0	0	0	0
Cadiz	Rota	Natural	Punta Candor	L31317	10	1	3	0	0	0	0
Cadiz	Rota	Natural	Punta Candor	L31318	10	1	3	0	1	0	0
Cadiz	Rota	Natural	Punta Candor	L31319	10	1	2	0	0	0	0
Cadiz	Rota	Natural	Punta Candor	L31320	10	1	3	0	0	0	0
Cadiz	Rota	Natural	Punta Candor	L31321	10	2	2	0	0	0	0
Cadiz	Rota	Natural	Punta Candor	L31322	10	1	3	0	0	0	0
Cadiz	Rota	Natural	Punta Candor	L31323	10	2	3	0	0	0	0
Cadiz	Rota	Natural	Punta Candor	L31324	10	1	3	0	0	0	0
Cadiz	Rota	Natural	Punta Candor	L31325	10	2	3	0	0	0	0
Cadiz	Rota	Natural	Punta Candor	L31326	10	2	3	0	0	0	0
Cadiz	Rota	Natural	Punta Candor	L31327	10	1	3	0	0	0	0
Cadiz	Rota	Natural	Punta Candor	L31328	10	2	2	0	0	0	0
Cadiz	Rota	Natural	Punta Candor	L31329	10	2	2	0	0	0	1
Cadiz	Rota	Natural	Punta Candor	L31330	10	1	3	0	0	0	0
Cadiz	Rota	Natural	Punta Candor	L31331	10	2	3	0	0	0	0
Cadiz	Rota	Natural	Punta Candor	L31332	10	1	4	0	0	0	0
Cadiz	Rota	Natural	Punta Candor	L31333	10	1	3	0	0	0	0
Cadiz	Rota	Natural	Punta Candor	L31334	10	2	3	0	0	0	0
Cadiz	Rota	Natural	Punta Candor	L31335	10	2	2	0	1	0	0
Cadiz	Rota	Natural	Punta Candor	L31336	10	1	2	0	0	0	0
Huelva	Beas	Natural	Dehesa	L31501	9	1	3	0	0	1	0
Huelva	Beas	Natural	Dehesa	L31502	9	1	3	0	0	1	0
Huelva	Huelva	Natural	Centro de Interpretación Calatilla	L31503	9	1	3	0	1	0	0
Huelva	Huelva	Natural	Centro de Interpretación Calatilla	L31504	9	1	3	0	1	0	0
Huelva	Huelva	Natural	Centro de Interpretación Calatilla	L31505	9	2	3	0	1	0	0
Huelva	Huelva	Natural	Centro de Interpretación Calatilla	L31506	9	1	3	0	1	0	0
Huelva	Huelva	Natural	Centro de Interpretación Calatilla	L31507	9	2	3	0	0	0	0
Huelva	Huelva	Natural	Centro de Interpretación Calatilla	L31508	9	1	2	0	1	0	0
Huelva	Huelva	Natural	Centro de Interpretación Calatilla	L31509	9	1	4	0	0	0	0
Huelva	Huelva	Natural	Centro de Interpretación Calatilla	L31510	9	1	2	0	0	0	0
Huelva	Huelva	Natural	Centro de Interpretación Calatilla	L31511	9	1	3	0	1	0	0
Huelva	Huelva	Natural	Centro de Interpretación Calatilla	L31512	9	1	3	0	0	0	0
Huelva	Huelva	Natural	Centro de Interpretación Calatilla	L31513	9	1	3	0	1	0	0
Huelva	Huelva	Natural	Centro de Interpretación Calatilla	L31514	9	2	2	0	0	0	0
Huelva	Huelva	Natural	Centro de Interpretación Calatilla	L31515	9	1	2	0	0	0	1
Huelva	Huelva	Natural	Centro de Interpretación Calatilla	L31516	9	2	3	0	0	0	0
Huelva	Huelva	Natural	Centro de Interpretación Calatilla	L31517	9	2	3	0	0	0	0
Huelva	Huelva	Natural	Centro de Interpretación Calatilla	L31518	9	1	3	0	0	0	0
Huelva	Huelva	Natural	Centro de Interpretación Calatilla	L31519	9	1	3	0	0	0	0
Huelva	Huelva	Natural	Centro de Interpretación Calatilla	L31520	9	2	3	0	0	0	0
Huelva	Huelva	Natural	Centro de Interpretación Calatilla	L31521	9	1	3	0	0	0	0
Huelva	Huelva	Natural	Centro de Interpretación Calatilla	L31522	9	2	3	0	0	0	0
Huelva	Huelva	Natural	Centro de Interpretación Calatilla	L31523	9	1	3	0	0	0	0
Huelva	Huelva	Natural	Centro de Interpretación Calatilla	L31524	9	1	3	0	0	0	0
Huelva	Huelva	Urbano	IFAPA	L31525	9	2	3	0	0	0	0
Huelva	Huelva	Urbano	IFAPA	L31526	9	1	3	0	0	0	0
Huelva	Huelva	Urbano	IFAPA	L31527	9	2	3	0	0	0	0
Huelva	Huelva	Urbano	IFAPA	L31528	9	2	3	0	0	0	0
Huelva	Huelva	Urbano	IFAPA	L31529	9	2	3	0	0	0	0
Huelva	Huelva	Urbano	IFAPA	L31530	9	2	3	0	0	0	0
Huelva	Huelva	Urbano	IFAPA	L31531	9	2	3	0	0	0	0
Huelva	Huelva	Urbano	IFAPA	L31532	9	2	2	0	0	0	1
Huelva	Huelva	Urbano	IFAPA	L31533	9	2	3	0	0	0	0
Huelva	Huelva	Urbano	IFAPA	L31534	9	2	3	0	0	0	0
Huelva	Huelva	Urbano	IFAPA	L31535	9	1	3	0	0	0	0
Huelva	Huelva	Urbano	IFAPA	L31536	9	2	3	0	0	0	0
Huelva	Huelva	Urbano	IFAPA	L31537	9	1	3	0	0	0	0
Huelva	Huelva	Urbano	IFAPA	L31538	9	1	3	NA	0	0	0
Huelva	Huelva	Urbano	IFAPA	L31539	9	2	3	0	0	0	0
Huelva	Huelva	Urbano	IFAPA	L31540	9	1	2	0	0	0	0
Huelva	Huelva	Urbano	IFAPA	L31541	9	2	3	0	0	0	0
Huelva	Huelva	Urbano	IFAPA	L31542	9	2	4	0	1	0	1
Huelva	Huelva	Urbano	IFAPA	L31543	9	2	2	0	0	0	0
Huelva	Huelva	Urbano	IFAPA	L31544	9	2	3	0	0	0	0
Huelva	Huelva	Urbano	IFAPA	L31545	9	2	4	0	0	0	0
Huelva	Huelva	Urbano	IFAPA	L31546	9	1	3	0	0	0	0
Huelva	Huelva	Urbano	IFAPA	L31547	9	1	2	0	0	0	0
Huelva	Huelva	Urbano	IFAPA	L31548	9	1	3	0	0	0	0
Huelva	San Juan del Puerto	Rural	Club Hipico Dolmen de Soto	L31549	9	1	2	0	1	0	0
Huelva	San Juan del Puerto	Rural	Club Hipico Dolmen de Soto	L31550	9	1	3	0	0	0	0
Huelva	San Juan del Puerto	Rural	Club Hipico Dolmen de Soto	L31551	9	2	3	0	1	0	0
Huelva	San Juan del Puerto	Rural	Club Hipico Dolmen de Soto	L31552	9	2	3	0	1	0	0
Huelva	San Juan del Puerto	Rural	Club Hipico Dolmen de Soto	L31553	9	2	3	0	1	0	0
Huelva	San Juan del Puerto	Rural	Club Hipico Dolmen de Soto	L31554	9	1	3	0	1	0	1
Huelva	San Juan del Puerto	Rural	Club Hipico Dolmen de Soto	L31555	9	1	4	0	1	0	0
Huelva	San Juan del Puerto	Rural	Club Hipico Dolmen de Soto	L31556	9	1	2	0	0	0	1
Huelva	San Juan del Puerto	Rural	Club Hipico Dolmen de Soto	L31557	9	2	4	0	0	1	1
Huelva	San Juan del Puerto	Rural	Club Hipico Dolmen de Soto	L31558	9	2	3	0	0	0	0
Huelva	San Juan del Puerto	Rural	Club Hipico Dolmen de Soto	L31559	9	2	4	0	0	0	0
Huelva	San Juan del Puerto	Rural	Club Hipico Dolmen de Soto	L31560	9	2	3	0	1	0	0
Huelva	San Juan del Puerto	Rural	Club Hipico Dolmen de Soto	L31561	9	2	3	0	0	0	0
Huelva	San Juan del Puerto	Rural	Club Hipico Dolmen de Soto	L31562	9	2	4	0	1	0	0
Huelva	San Juan del Puerto	Rural	Club Hipico Dolmen de Soto	L31563	9	2	3	0	0	0	0
Huelva	San Juan del Puerto	Rural	Club Hipico Dolmen de Soto	L31564	9	1	3	0	1	0	0
Huelva	San Juan del Puerto	Rural	Club Hipico Dolmen de Soto	L31565	9	1	3	0	1	0	0
Huelva	San Juan del Puerto	Rural	Club Hipico Dolmen de Soto	L31566	9	1	3	0	1	0	0
Huelva	San Juan del Puerto	Rural	Club Hipico Dolmen de Soto	L31567	9	1	3	0	0	0	0
Huelva	San Juan del Puerto	Rural	Club Hipico Dolmen de Soto	L31568	9	1	4	0	0	0	1
Huelva	San Juan del Puerto	Natural	Humedal Graveras de las Balastreras	L31569	9	1	3	0	1	0	0
Huelva	San Juan del Puerto	Natural	Humedal Graveras de las Balastreras	L31570	9	1	3	0	1	0	0
Huelva	San Juan del Puerto	Natural	Humedal Graveras de las Balastreras	L31571	9	1	3	0	1	0	0
Huelva	San Juan del Puerto	Natural	Humedal Graveras de las Balastreras	L31572	9	2	3	0	0	1	1
Huelva	San Juan del Puerto	Natural	Humedal Graveras de las Balastreras	L31573	9	1	3	0	1	0	1
Huelva	San Juan del Puerto	Natural	Humedal Graveras de las Balastreras	L31574	9	1	3	0	0	1	0
Huelva	San Juan del Puerto	Natural	Humedal Graveras de las Balastreras	L31575	9	1	3	0	0	1	1
Huelva	San Juan del Puerto	Natural	Humedal Graveras de las Balastreras	L31576	9	2	2	0	0	1	1
Huelva	San Juan del Puerto	Natural	Humedal Graveras de las Balastreras	L31577	9	2	3	0	1	0	0
Huelva	San Juan del Puerto	Natural	Humedal Graveras de las Balastreras	L31578	9	2	2	0	0	1	0
Huelva	San Juan del Puerto	Natural	Humedal Graveras de las Balastreras	L31579	9	2	3	0	1	0	0
Huelva	San Juan del Puerto	Natural	Humedal Graveras de las Balastreras	L31580	9	2	3	0	0	1	0
Huelva	San Juan del Puerto	Natural	Humedal Graveras de las Balastreras	L31581	9	2	2	0	0	1	0
Huelva	San Juan del Puerto	Natural	Humedal Graveras de las Balastreras	L31582	9	1	4	0	0	1	1
Huelva	San Juan del Puerto	Natural	Humedal Graveras de las Balastreras	L31583	9	2	3	0	1	0	0
Huelva	San Juan del Puerto	Natural	Humedal Graveras de las Balastreras	L31584	9	2	2	0	0	0	1
Huelva	San Juan del Puerto	Natural	Humedal Graveras de las Balastreras	L31585	9	1	3	0	1	0	0
Huelva	San Juan del Puerto	Natural	Humedal Graveras de las Balastreras	L31586	9	2	3	0	1	0	0
Huelva	San Juan del Puerto	Natural	Humedal Graveras de las Balastreras	L31587	9	1	3	0	1	0	0
Huelva	San Juan del Puerto	Natural	Humedal Graveras de las Balastreras	L31588	9	2	3	0	1	0	0
Huelva	San Juan del Puerto	Natural	Humedal Graveras de las Balastreras	L31589	9	1	3	0	1	0	0
Huelva	San Juan del Puerto	Natural	Humedal Graveras de las Balastreras	L31590	9	1	3	0	0	0	0
Huelva	San Juan del Puerto	Natural	Humedal Graveras de las Balastreras	L31591	9	1	3	0	0	0	1
Cadiz	Puerto de Santa Maria	Natural	Camping Puerto de Santa Maria	L31592	9	1	2	0	0	0	0
Cadiz	Puerto de Santa Maria	Natural	Camping Puerto de Santa Maria	L31593	9	1	3	0	0	0	0
Cadiz	Puerto de Santa Maria	Natural	Camping Puerto de Santa Maria	L31594	9	1	3	0	0	0	0
Cadiz	Puerto de Santa Maria	Natural	Camping Puerto de Santa Maria	L31595	9	1	3	0	0	0	1
Cadiz	Puerto de Santa Maria	Natural	Camping Puerto de Santa Maria	L31596	9	1	3	0	0	0	0
Cadiz	Puerto de Santa Maria	Natural	Camping Puerto de Santa Maria	L31597	9	2	3	0	0	0	0
Cadiz	Puerto de Santa Maria	Natural	Camping Puerto de Santa Maria	L31598	9	2	3	0	0	0	0
Cadiz	Puerto de Santa Maria	Natural	Camping Puerto de Santa Maria	L31599	9	1	3	0	0	0	0
Cadiz	Puerto de Santa Maria	Natural	Camping Puerto de Santa Maria	L31600	9	1	3	0	0	0	0
Cadiz	Puerto de Santa Maria	Natural	Camping Puerto de Santa Maria	L31601	9	2	3	0	0	0	0
Cadiz	Puerto de Santa Maria	Natural	Camping Puerto de Santa Maria	L31602	9	2	2	0	0	0	0
Cadiz	Puerto de Santa Maria	Natural	Centro de Interpretación Casa de los Toruños	L31603	9	1	3	0	0	0	0
Cadiz	Puerto de Santa Maria	Natural	Centro de Interpretación Casa de los Toruños	L31604	9	2	3	0	0	0	0
Cadiz	Puerto de Santa Maria	Natural	Centro de Interpretación Casa de los Toruños	L31605	9	1	3	0	0	0	0
Cadiz	Chipiona	Urbano	Colegio Público Lapachar	L31606	9	1	2	0	0	0	0
Cadiz	Chipiona	Urbano	Colegio Público Lapachar	L31607	9	1	3	0	0	0	0
Cadiz	Chipiona	Urbano	Colegio Público Lapachar	L31608	9	2	3	0	1	0	0
Cadiz	Chipiona	Urbano	Colegio Público Lapachar	L31609	9	2	2	0	0	0	0
Cadiz	Chipiona	Urbano	Colegio Público Lapachar	L31610	9	1	2	0	0	0	0
Cadiz	Chipiona	Urbano	Colegio Público Lapachar	L31611	9	1	2	0	1	0	0
Cadiz	Chipiona	Urbano	Colegio Público Lapachar	L31612	9	1	4	0	1	0	1
Cadiz	Chipiona	Urbano	Colegio Público Lapachar	L31613	9	1	3	0	0	0	0
Cadiz	Chipiona	Urbano	Colegio Público Lapachar	L31614	9	1	3	0	0	0	1
Cadiz	Chipiona	Urbano	Colegio Público Lapachar	L31615	9	1	3	0	0	0	0
Cadiz	Chipiona	Urbano	Colegio Público Lapachar	L31616	9	1	2	0	0	0	0
Cadiz	Chipiona	Urbano	Colegio Público Lapachar	L31617	9	2	2	0	0	0	1
Cadiz	Chipiona	Urbano	Colegio Público Lapachar	L31618	9	1	2	0	0	0	0
Cadiz	Chipiona	Urbano	Colegio Público Lapachar	L31619	9	2	2	0	1	0	0
Cadiz	Chipiona	Urbano	Colegio Público Lapachar	L31620	9	1	2	0	0	0	1
Cadiz	Chipiona	Urbano	Colegio Público Lapachar	L31621	9	1	3	0	0	0	0
Cadiz	Chipiona	Urbano	Colegio Público Lapachar	L31622	9	1	3	0	1	0	1
Cadiz	Chipiona	Urbano	Colegio Público Lapachar	L31623	9	1	3	0	0	0	0
Cadiz	Chipiona	Urbano	Colegio Público Lapachar	L31624	9	1	3	0	0	0	0
Cadiz	Chipiona	Urbano	Colegio Público Lapachar	L31625	9	2	4	0	0	0	1
Cadiz	Chipiona	Urbano	Colegio Público Lapachar	L31626	9	2	3	0	1	0	0
Cadiz	Chipiona	Urbano	Colegio Público Lapachar	L31627	9	1	2	0	0	0	1
Cadiz	Chipiona	Urbano	Colegio Público Lapachar	L31628	9	2	2	0	0	0	1
Cadiz	Chipiona	Urbano	Colegio Público Lapachar	L31629	9	1	2	0	0	0	0
Cadiz	Chipiona	Urbano	Colegio Público Lapachar	L31630	9	1	3	0	0	0	0
Cadiz	Chipiona	Urbano	Colegio Público Lapachar	L31631	9	2	2	0	1	0	0
Cadiz	Chipiona	Urbano	Colegio Público Lapachar	L31632	9	1	3	0	0	0	1
Cadiz	Chipiona	Urbano	Colegio Público Lapachar	L31633	9	1	4	0	0	0	0
Cadiz	Chipiona	Urbano	Colegio Público Lapachar	L31634	9	1	2	0	0	0	0
Cadiz	Chipiona	Urbano	Colegio Público Lapachar	L31635	9	1	2	0	1	0	0
Cadiz	Chipiona	Urbano	Colegio Público Lapachar	L31636	9	2	3	0	0	0	0
Cadiz	Chipiona	Urbano	Colegio Público Lapachar	L31637	9	1	2	0	0	0	0
Cadiz	Chipiona	Urbano	Colegio Público Lapachar	L31638	9	1	2	0	0	0	0
Cadiz	Chipiona	Urbano	Colegio Público Lapachar	L31639	9	2	4	0	1	0	1
Cadiz	Chipiona	Urbano	Colegio Público Lapachar	L31640	9	1	2	0	1	0	0
Cadiz	Rota	Urbano	Camping Aguadulce	L31641	9	1	3	0	0	0	1
Cadiz	Rota	Urbano	Camping Aguadulce	L31642	9	2	3	0	0	0	1
Cadiz	Rota	Urbano	Camping Aguadulce	L31643	9	2	2	0	0	0	0
Cadiz	Rota	Urbano	Camping Aguadulce	L31644	9	2	3	0	0	0	0
Cadiz	Rota	Urbano	Camping Aguadulce	L31645	9	2	3	0	0	0	1
Cadiz	Rota	Urbano	Camping Aguadulce	L31646	9	2	2	0	0	0	1
Cadiz	Rota	Urbano	Camping Aguadulce	L31647	9	2	3	0	0	0	1
Cadiz	Rota	Urbano	Camping Aguadulce	L31648	9	2	2	0	0	0	0
Cadiz	Rota	Urbano	Camping Aguadulce	L31649	9	1	3	0	1	0	0
Cadiz	Rota	Urbano	Camping Aguadulce	L31650	9	1	3	0	0	0	1
Cadiz	Rota	Urbano	Camping Aguadulce	L31651	9	1	2	0	1	0	1
Cadiz	Rota	Urbano	Camping Aguadulce	L31652	9	1	3	0	0	0	1
Cadiz	Rota	Urbano	Camping Aguadulce	L31653	9	1	3	0	1	0	0
Cadiz	Rota	Urbano	Camping Aguadulce	L31654	9	1	3	0	0	1	0
Cadiz	Rota	Urbano	Camping Aguadulce	L31655	9	2	3	0	0	1	1
Cadiz	Rota	Urbano	Camping Aguadulce	L31656	9	2	3	0	0	0	1
Cadiz	Rota	Urbano	Camping Aguadulce	L31657	9	2	2	0	0	0	1
Cadiz	Rota	Urbano	Camping Aguadulce	L31658	9	1	3	0	0	0	1
Cadiz	Rota	Urbano	Camping Aguadulce	L31659	9	1	3	0	0	0	1
Cadiz	Rota	Urbano	Camping Aguadulce	L31660	9	1	3	0	1	0	0
Cadiz	Rota	Urbano	Camping Aguadulce	L31661	9	1	3	0	0	0	1
Cadiz	Rota	Urbano	Camping Aguadulce	L31662	9	1	2	0	0	0	1
Cadiz	Rota	Urbano	Camping Aguadulce	L31663	9	2	3	0	1	0	0
Cadiz	Rota	Urbano	Camping Aguadulce	L31664	9	1	3	0	0	0	0
Cadiz	Rota	Urbano	Camping Aguadulce	L31665	9	2	2	0	1	0	0
Cadiz	Rota	Urbano	Camping Aguadulce	L31666	9	2	2	0	0	0	1
Cadiz	Rota	Urbano	Camping Aguadulce	L31667	9	2	2	0	0	0	0
Cadiz	Rota	Urbano	Camping Aguadulce	L31668	9	1	4	0	0	0	1
Cadiz	Rota	Urbano	Camping Aguadulce	L31669	9	1	2	0	0	0	1
Cadiz	Rota	Urbano	Camping Aguadulce	L31670	9	2	2	0	0	0	0
Cadiz	Rota	Urbano	Camping Aguadulce	L31671	9	1	3	0	0	0	1
Cadiz	Rota	Urbano	Camping Aguadulce	L31672	9	1	3	0	1	0	1
Cadiz	Rota	Urbano	Camping Aguadulce	L31673	9	2	2	0	1	0	1
Cadiz	Rota	Urbano	Camping Aguadulce	L31674	9	1	3	0	0	0	1
Cadiz	Rota	Urbano	Camping Aguadulce	L31675	9	1	3	0	1	0	1
Cadiz	Rota	Urbano	Camping Aguadulce	L31676	9	1	3	0	1	0	0
Cadiz	Rota	Urbano	Camping Aguadulce	L31677	9	2	2	0	0	0	1
Cadiz	Rota	Urbano	Camping Aguadulce	L31678	9	2	3	0	0	0	1
Cadiz	Rota	Urbano	Camping Aguadulce	L31681	9	1	3	0	1	0	1
Cadiz	Rota	Urbano	Camping Aguadulce	L31683	9	2	3	0	0	0	1
Cadiz	Rota	Urbano	Camping Aguadulce	L31684	9	2	3	0	0	0	1
Cadiz	Rota	Urbano	Camping Aguadulce	L31685	9	1	3	0	0	0	0
Cadiz	Rota	Urbano	Camping Aguadulce	L31686	9	2	2	0	0	0	0
Cadiz	Rota	Urbano	Camping Aguadulce	L31687	9	2	3	0	0	0	1
Cadiz	Rota	Urbano	Camping Aguadulce	L31688	9	1	3	0	1	0	1
Cadiz	Rota	Urbano	Camping Aguadulce	L31689	9	1	3	0	0	0	1
Cadiz	Rota	Urbano	Camping Aguadulce	L31690	9	2	3	0	0	0	1
Cadiz	Rota	Urbano	Camping Aguadulce	L31691	9	1	3	0	0	0	1
Cadiz	Rota	Urbano	Camping Aguadulce	L31692	9	2	3	0	0	0	0
Cadiz	Rota	Urbano	Camping Aguadulce	L31693	9	1	2	0	0	0	0
Cadiz	Rota	Urbano	Camping Aguadulce	L31694	9	1	3	0	0	0	0
Cadiz	Rota	Urbano	Camping Aguadulce	L31695	9	2	3	0	0	0	1
Cadiz	Rota	Urbano	Camping Aguadulce	L31697	9	2	2	0	0	0	1
Cadiz	Rota	Urbano	Camping Aguadulce	L31698	9	1	3	0	1	0	0
Cadiz	Rota	Urbano	Camping Aguadulce	L31699	9	2	2	0	0	1	1
Cadiz	Rota	Urbano	Camping Aguadulce	L31700	9	2	2	0	0	0	0
Cadiz	Puerto de Santa Maria	Natural	Camping Puerto de Santa Maria	L31701	9	2	3	0	1	0	0
Cadiz	Puerto de Santa Maria	Natural	Camping Puerto de Santa Maria	L31702	9	1	2	0	1	0	0
Cadiz	Rota	Rural	Granja-corral	L31703	9	2	3	0	0	0	0
Cadiz	Rota	Rural	Granja-corral	L31704	9	2	3	0	1	0	0
Cadiz	Rota	Rural	Granja-corral	L31705	9	1	2	0	1	0	1
Cadiz	Rota	Rural	Granja-corral	L31706	9	2	3	0	0	0	0
Cadiz	Rota	Rural	Granja-corral	L31707	9	2	2	0	0	0	0
Cadiz	Rota	Rural	Granja-corral	L31708	9	2	3	0	0	0	0
Cadiz	Rota	Rural	Granja-corral	L31709	9	2	3	0	1	0	0
Cadiz	Rota	Rural	Granja-corral	L31710	9	1	2	0	1	0	0
Cadiz	Rota	Rural	Granja-corral	L31711	9	2	3	0	0	1	0
Cadiz	Rota	Rural	Granja-corral	L31712	9	2	2	NA	0	0	0
Cadiz	Rota	Rural	Granja-corral	L31713	9	1	3	0	0	0	1
Cadiz	Rota	Rural	Granja-corral	L31714	9	2	3	0	0	0	0
Cadiz	Rota	Rural	Granja-corral	L31715	9	2	3	0	0	0	0
Cadiz	Rota	Rural	Granja-corral	L31716	9	1	2	0	0	0	1
Cadiz	Rota	Rural	Granja-corral	L31717	9	2	2	0	0	0	0
Cadiz	Rota	Rural	Granja-corral	L31718	9	2	3	0	0	0	0
Cadiz	Rota	Rural	Granja-corral	L31719	9	1	3	0	0	0	1
Cadiz	Rota	Rural	Granja-corral	L31720	9	1	3	0	0	0	1
Cadiz	Rota	Rural	Granja-corral	L31721	9	1	2	0	0	1	1
Cadiz	Rota	Rural	Granja-corral	L31722	9	1	3	0	0	0	0
Cadiz	Rota	Rural	Granja-corral	L31723	9	1	2	0	0	1	0
Cadiz	Rota	Rural	Granja-corral	L31724	9	2	3	0	0	0	0
Cadiz	Rota	Rural	Granja-corral	L31725	9	1	2	NA	0	0	0
Cadiz	Rota	Rural	Granja-corral	L31726	9	2	2	0	0	0	0
Cadiz	Rota	Rural	Granja-corral	L31727	9	1	2	0	0	0	0
Cadiz	Rota	Rural	Granja-corral	L31728	9	1	3	0	0	0	0
Cadiz	Rota	Rural	Granja-corral	L31729	9	1	3	0	0	0	0
Cadiz	Rota	Rural	Granja-corral	L31730	9	1	3	0	0	0	1
Cadiz	Rota	Rural	Granja-corral	L31731	9	1	2	0	0	0	0
Cadiz	Rota	Rural	Granja-corral	L31732	9	2	3	0	1	0	0
Cadiz	Rota	Rural	Granja-corral	L31733	9	2	3	0	0	0	1
Cadiz	Rota	Rural	Granja-corral	L31734	9	1	3	0	0	1	0
Cadiz	Rota	Rural	Granja-corral	L31735	9	2	3	0	1	0	0
Cadiz	Rota	Rural	Granja-corral	L31736	9	1	2	0	0	0	1
Cadiz	Rota	Rural	Granja-corral	L31737	9	2	3	0	0	0	0
Cadiz	Rota	Rural	Granja-corral	L31738	9	2	3	0	0	0	0
Cadiz	Rota	Rural	Granja-corral	L31739	9	1	3	0	0	0	0
Cadiz	Rota	Rural	Granja-corral	L31740	9	1	3	0	0	0	1
Cadiz	Rota	Rural	Granja-corral	L31741	9	1	3	0	0	0	1
Cadiz	Rota	Rural	Granja-corral	L31742	9	2	2	0	0	0	0
Cadiz	Rota	Rural	Granja-corral	L31743	9	2	3	0	0	0	1
Cadiz	Rota	Rural	Granja-corral	L31744	9	1	3	0	1	0	0
Cadiz	Chipiona	Urbano	Colegio Público Lapachar	L31745	9	2	3	0	1	0	0
Cadiz	Chipiona	Urbano	Colegio Público Lapachar	L31746	9	1	4	0	0	0	0
Cadiz	Chipiona	Urbano	Colegio Público Lapachar	L31747	9	1	2	0	1	0	0
Cadiz	Chipiona	Urbano	Colegio Público Lapachar	L31748	9	1	3	0	0	0	0
Cadiz	Chipiona	Urbano	Colegio Público Lapachar	L31749	9	2	3	0	0	0	0
Cadiz	Chipiona	Urbano	Colegio Público Lapachar	L31750	9	2	2	0	1	0	1
Cadiz	Chipiona	Urbano	Colegio Público Lapachar	L31751	9	1	2	0	0	0	0
Cadiz	Chipiona	Urbano	Colegio Público Lapachar	L31752	9	1	3	0	0	0	0
Cadiz	Chipiona	Urbano	Colegio Público Lapachar	L31753	9	1	4	0	1	0	0
Cadiz	Chipiona	Urbano	Colegio Público Lapachar	L31754	9	1	2	NA	0	0	1
Cadiz	Chipiona	Urbano	Colegio Público Lapachar	L31755	9	2	3	0	1	0	0
Cadiz	Chipiona	Urbano	Colegio Público Lapachar	L31756	9	1	2	0	0	0	0
Cadiz	Chipiona	Urbano	Colegio Público Lapachar	L31757	9	2	3	0	0	0	0
Cadiz	Chipiona	Urbano	Colegio Público Lapachar	L31758	9	1	2	0	0	0	0
Cadiz	Chipiona	Urbano	Colegio Público Lapachar	L31759	9	1	4	0	0	0	1
Cadiz	Chipiona	Urbano	Colegio Público Lapachar	L31760	9	1	2	0	0	0	0
Cadiz	Chipiona	Urbano	Colegio Público Lapachar	L31761	9	2	2	0	0	0	0
Cadiz	Chipiona	Urbano	Colegio Público Lapachar	L31762	9	1	2	0	1	0	0
Cadiz	Chipiona	Urbano	Colegio Público Lapachar	L31763	9	2	2	0	0	0	0
Cadiz	Chipiona	Urbano	Colegio Público Lapachar	L31764	9	2	2	0	0	0	0
Cadiz	Chipiona	Urbano	Colegio Público Lapachar	L31765	9	2	2	0	0	0	1
Cadiz	Chipiona	Urbano	Colegio Público Lapachar	L31766	9	2	3	0	1	0	1
Cadiz	Chipiona	Urbano	Colegio Público Lapachar	L31767	9	2	3	NA	0	0	0
Cadiz	Chipiona	Urbano	Colegio Público Lapachar	L31769	9	1	3	0	0	0	1
Cadiz	Chipiona	Urbano	Colegio Público Lapachar	L31770	9	1	3	0	1	0	0
Cadiz	Chipiona	Urbano	Colegio Público Lapachar	L31771	9	1	3	0	0	0	0
Cadiz	Chipiona	Urbano	Colegio Público Lapachar	L31772	9	1	2	0	1	0	0
Cadiz	Chipiona	Urbano	Colegio Público Lapachar	L31773	9	2	2	0	0	0	0
Cadiz	Chipiona	Urbano	Colegio Público Lapachar	L31774	9	2	2	0	0	0	0
Cadiz	Chipiona	Urbano	Colegio Público Lapachar	L31775	9	1	3	0	0	0	1
Cadiz	Chipiona	Urbano	Colegio Público Lapachar	L31776	9	1	2	0	0	0	0
Cadiz	Chipiona	Urbano	Colegio Público Lapachar	L31778	9	1	4	0	0	0	1
Cadiz	Chipiona	Urbano	Colegio Público Lapachar	L31779	9	1	2	0	0	0	0
Cadiz	Chipiona	Urbano	Colegio Público Lapachar	L31780	9	1	2	0	0	0	0
Cadiz	Chipiona	Urbano	Colegio Público Lapachar	L31781	9	1	3	0	0	0	0
Cadiz	Chipiona	Urbano	Colegio Público Lapachar	L31782	9	1	2	0	0	0	1
Cadiz	Chipiona	Urbano	Colegio Público Lapachar	L31783	9	2	3	0	1	0	0
Cadiz	Chipiona	Urbano	Colegio Público Lapachar	L31784	9	1	3	0	0	0	1
Cadiz	Chipiona	Urbano	Colegio Público Lapachar	L31785	9	1	2	0	0	0	0
Cadiz	Chipiona	Urbano	Colegio Público Lapachar	L31786	9	2	3	0	1	0	1
Cadiz	Chipiona	Urbano	Colegio Público Lapachar	L31787	9	2	2	0	1	0	0
Cadiz	Chipiona	Urbano	Colegio Público Lapachar	L31788	9	2	3	0	0	0	1
Cadiz	Chipiona	Urbano	Colegio Público Lapachar	L31789	9	2	2	0	1	0	0
Cadiz	Chipiona	Urbano	Colegio Público Lapachar	L31790	9	1	3	0	0	0	0
Cadiz	Chipiona	Urbano	Colegio Público Lapachar	L31791	9	1	2	0	0	0	0
Cadiz	Chipiona	Urbano	Colegio Público Lapachar	L31792	9	1	3	0	0	0	0
Cadiz	Chipiona	Urbano	Colegio Público Lapachar	L31793	9	2	2	0	0	0	0
Cadiz	Chipiona	Urbano	Colegio Público Lapachar	L31794	9	2	2	0	0	0	1
Cadiz	Chipiona	Urbano	Colegio Público Lapachar	L31795	9	1	2	0	1	0	0
Cadiz	Chipiona	Urbano	Colegio Público Lapachar	L31796	9	2	3	0	0	0	1
Cadiz	Chipiona	Urbano	Colegio Público Lapachar	L31797	9	1	4	0	0	0	0
Cadiz	Chipiona	Urbano	Colegio Público Lapachar	L31798	9	2	2	0	0	0	0
Cadiz	Chipiona	Urbano	Colegio Público Lapachar	L31799	9	1	3	0	0	0	0
Cadiz	Chipiona	Urbano	Colegio Público Lapachar	L31800	9	2	2	0	1	0	0
Cadiz	Rota	Urbano	Camping Aguadulce	L31801	9	2	2	0	1	0	1
Cadiz	Rota	Urbano	Camping Aguadulce	L31802	9	1	3	0	1	0	0
Cadiz	Rota	Urbano	Camping Aguadulce	L31803	9	2	3	0	0	0	1
Cadiz	Rota	Urbano	Camping Aguadulce	L31804	9	2	2	0	1	0	1
Cadiz	Rota	Urbano	Camping Aguadulce	L31805	9	1	3	0	1	0	1
Cadiz	Rota	Urbano	Camping Aguadulce	L31806	9	2	2	0	0	0	1
Cadiz	Rota	Urbano	Camping Aguadulce	L31807	9	1	3	0	1	0	1
Cadiz	Rota	Urbano	Camping Aguadulce	L31808	9	1	3	0	0	0	0
Cadiz	Rota	Urbano	Camping Aguadulce	L31809	9	1	3	0	0	0	1
Cadiz	Rota	Urbano	Camping Aguadulce	L31810	9	2	2	0	1	0	0
Cadiz	Rota	Urbano	Camping Aguadulce	L31811	9	1	3	0	1	0	1
Cadiz	Rota	Urbano	Camping Aguadulce	L31812	9	1	3	0	0	0	0
Cadiz	Rota	Urbano	Camping Aguadulce	L31813	9	2	3	0	1	0	1
Cadiz	Puerto de Santa Maria	Natural	Camping Puerto de Santa Maria	L31814	9	2	3	0	0	0	0
Cadiz	Puerto de Santa Maria	Natural	Camping Puerto de Santa Maria	L31815	9	2	3	0	1	0	0
Cadiz	Puerto de Santa Maria	Natural	Camping Puerto de Santa Maria	L31816	9	1	3	0	0	0	0
Huelva	Donana	Natural	Control acceso	L31817	9	2	3	0	1	0	0
Huelva	Donana	Natural	Control acceso	L31818	9	2	3	0	1	0	0
Cadiz	Sanlucar Barrameda	Urbano	Palacio Duquesa Medina Sidonia	L31819	10	1	2	0	0	0	0
Cadiz	Sanlucar Barrameda	Urbano	Palacio Duquesa Medina Sidonia	L31820	10	2	4	0	0	0	0
Cadiz	Sanlucar Barrameda	Urbano	Palacio Duquesa Medina Sidonia	L31821	10	1	3	0	0	0	0
Cadiz	Jerez	Urbano	OCA La Campina	L31822	10	1	2	0	0	0	0
Cadiz	Jerez	Urbano	OCA La Campina	L31823	10	2	2	0	0	0	0
Cadiz	Jerez	Urbano	OCA La Campina	L31824	10	2	3	0	0	0	0
Cadiz	Jerez	Urbano	OCA La Campina	L31825	10	1	2	0	0	0	0
Cadiz	Jerez	Urbano	OCA La Campina	L31826	10	2	2	0	1	0	0
Cadiz	Jerez	Urbano	OCA La Campina	L31827	10	2	3	0	0	0	1
Cadiz	Jerez	Urbano	OCA La Campina	L31829	10	2	3	0	0	0	0
Cadiz	Jerez	Urbano	OCA La Campina	L31831	10	1	2	0	0	0	0
Cadiz	Jerez	Urbano	OCA La Campina	L31832	10	2	2	0	0	0	0
Cadiz	Jerez	Urbano	OCA La Campina	L31833	10	1	2	0	0	0	0
Cadiz	Jerez	Urbano	OCA La Campina	L31835	10	1	2	0	1	0	0
Cadiz	Jerez	Urbano	OCA La Campina	L31836	10	1	3	0	0	0	0
Cadiz	Jerez	Urbano	OCA La Campina	L31837	10	2	3	0	0	0	0
Cadiz	Jerez	Urbano	OCA La Campina	L31838	10	2	2	0	0	0	1
Cadiz	Jerez	Urbano	OCA La Campina	L31839	10	2	3	0	0	0	0
Cadiz	Jerez	Urbano	OCA La Campina	L31840	10	1	3	0	1	0	0
Cadiz	Jerez	Urbano	OCA La Campina	L31841	10	1	2	0	0	0	0
Cadiz	Jerez	Urbano	OCA La Campina	L31842	10	1	2	0	1	0	0
Cadiz	Jerez	Urbano	OCA La Campina	L31843	10	1	3	0	0	0	0
Cadiz	Jerez	Urbano	OCA La Campina	L31844	10	1	2	0	0	0	0
Cadiz	Jerez	Urbano	OCA La Campina	L31845	10	1	2	0	1	0	0
Cadiz	Jerez	Urbano	OCA La Campina	L31846	10	1	2	0	1	0	0
Cadiz	Jerez	Urbano	OCA La Campina	L31847	10	2	3	0	0	0	0
Cadiz	Jerez	Urbano	OCA La Campina	L31848	10	2	3	0	0	0	0
Cadiz	Jerez	Urbano	OCA La Campina	L31849	10	2	2	0	1	0	0
Cadiz	Jerez	Urbano	OCA La Campina	L31850	10	2	3	0	0	0	0
Cadiz	Jerez	Urbano	OCA La Campina	L31851	10	2	2	0	0	0	1
Cadiz	Sanlucar Barrameda	Natural	Pinar de la Algaida	L31852	10	1	3	0	1	0	1
Cadiz	Sanlucar Barrameda	Natural	Pinar de la Algaida	L31853	10	1	2	0	1	0	0
Cadiz	Sanlucar Barrameda	Natural	Pinar de la Algaida	L31854	10	1	3	0	1	0	0
Cadiz	Sanlucar Barrameda	Natural	Pinar de la Algaida	L31855	10	1	2	0	0	0	0
Cadiz	Sanlucar Barrameda	Urbano	Palacio Duquesa Medina Sidonia	L31856	10	2	3	0	0	0	0
Cadiz	Sanlucar Barrameda	Urbano	Palacio Duquesa Medina Sidonia	L31857	10	2	3	0	0	0	0
Cadiz	Sanlucar Barrameda	Urbano	Palacio Duquesa Medina Sidonia	L31858	10	2	3	0	0	0	0
Cadiz	Sanlucar Barrameda	Urbano	Palacio Duquesa Medina Sidonia	L31859	10	1	3	0	0	1	0
Cadiz	Sanlucar Barrameda	Urbano	Palacio Duquesa Medina Sidonia	L31860	10	1	4	0	0	0	1
Cadiz	Sanlucar Barrameda	Urbano	Palacio Duquesa Medina Sidonia	L31861	10	2	3	0	0	0	0
Cadiz	Sanlucar Barrameda	Urbano	Palacio Duquesa Medina Sidonia	L31862	10	1	3	0	0	0	0
Cadiz	Sanlucar Barrameda	Urbano	Palacio Duquesa Medina Sidonia	L31863	10	1	3	0	1	0	0
Cadiz	Sanlucar Barrameda	Urbano	Palacio Duquesa Medina Sidonia	L31864	10	1	2	NA	0	0	0
Cadiz	Sanlucar Barrameda	Urbano	Palacio Duquesa Medina Sidonia	L31865	10	1	3	0	0	0	0
Cadiz	Sanlucar Barrameda	Urbano	Palacio Duquesa Medina Sidonia	L31866	10	1	3	0	0	0	0
Cadiz	Sanlucar Barrameda	Urbano	Palacio Duquesa Medina Sidonia	L31867	10	1	2	0	0	0	0
Cadiz	Sanlucar Barrameda	Urbano	Palacio Duquesa Medina Sidonia	L31868	10	1	2	0	1	0	0
Cadiz	Chipiona	Natural	Centro de Interpretación de la Naturaleza El Camaleón	L31869	10	2	3	0	0	0	1
Cadiz	Chipiona	Natural	Centro de Interpretación de la Naturaleza El Camaleón	L31870	10	2	3	0	0	0	0
Cadiz	Chipiona	Natural	Centro de Interpretación de la Naturaleza El Camaleón	L31871	10	1	2	0	0	0	0
Cadiz	Chipiona	Natural	Centro de Interpretación de la Naturaleza El Camaleón	L31872	10	1	3	0	1	0	0
Cadiz	Chipiona	Natural	Centro de Interpretación de la Naturaleza El Camaleón	L31873	10	1	2	0	0	0	1
Cadiz	Chipiona	Natural	Centro de Interpretación de la Naturaleza El Camaleón	L31874	10	2	3	0	0	0	0
Cadiz	Chipiona	Natural	Centro de Interpretación de la Naturaleza El Camaleón	L31875	10	2	2	0	0	0	0
Cadiz	Chipiona	Natural	Centro de Interpretación de la Naturaleza El Camaleón	L31876	10	2	2	0	0	0	0
Cadiz	Chipiona	Natural	Centro de Interpretación de la Naturaleza El Camaleón	L31877	10	1	2	0	0	0	0
Cadiz	Chipiona	Natural	Centro de Interpretación de la Naturaleza El Camaleón	L31878	10	1	3	0	1	0	0
Cadiz	Chipiona	Natural	Centro de Interpretación de la Naturaleza El Camaleón	L31879	10	2	3	0	1	0	0
Cadiz	Chipiona	Natural	Centro de Interpretación de la Naturaleza El Camaleón	L31880	10	2	3	0	1	0	0
Cadiz	Chipiona	Natural	Centro de Interpretación de la Naturaleza El Camaleón	L31881	10	1	3	0	1	0	1
Cadiz	Chipiona	Natural	Centro de Interpretación de la Naturaleza El Camaleón	L31882	10	1	3	0	1	0	0
Cadiz	Chipiona	Natural	Centro de Interpretación de la Naturaleza El Camaleón	L31883	10	1	2	0	0	0	0
Cadiz	Chipiona	Natural	Centro de Interpretación de la Naturaleza El Camaleón	L31884	10	1	3	0	1	0	1
Cadiz	Chipiona	Natural	Centro de Interpretación de la Naturaleza El Camaleón	L31885	10	2	2	0	0	0	1
Cadiz	Chipiona	Natural	Centro de Interpretación de la Naturaleza El Camaleón	L31886	10	2	3	0	0	0	0
Cadiz	Chipiona	Natural	Centro de Interpretación de la Naturaleza El Camaleón	L31887	10	2	2	0	0	0	0
Cadiz	Chipiona	Natural	Centro de Interpretación de la Naturaleza El Camaleón	L31888	10	1	3	0	1	0	0
Cadiz	Chipiona	Natural	Centro de Interpretación de la Naturaleza El Camaleón	L31889	10	1	3	0	0	0	1
Cadiz	Chipiona	Natural	Centro de Interpretación de la Naturaleza El Camaleón	L31890	10	2	3	0	1	0	0
Cadiz	Chipiona	Natural	Centro de Interpretación de la Naturaleza El Camaleón	L31891	10	1	3	NA	1	0	0
Cadiz	Chipiona	Natural	Centro de Interpretación de la Naturaleza El Camaleón	L31892	10	1	2	0	0	0	0
Cadiz	Chipiona	Natural	Centro de Interpretación de la Naturaleza El Camaleón	L31893	10	1	2	0	0	0	0
Cadiz	Chipiona	Natural	Centro de Interpretación de la Naturaleza El Camaleón	L31894	10	1	3	0	0	0	1
Cadiz	Chipiona	Natural	Centro de Interpretación de la Naturaleza El Camaleón	L31895	10	1	2	0	0	0	0
Cadiz	Chipiona	Natural	Centro de Interpretación de la Naturaleza El Camaleón	L31896	10	2	3	0	0	0	0
Cadiz	Chipiona	Natural	Centro de Interpretación de la Naturaleza El Camaleón	L31897	10	1	2	0	1	0	1
Cadiz	Chipiona	Natural	Centro de Interpretación de la Naturaleza El Camaleón	L31898	10	2	2	0	1	0	0
Cadiz	Chipiona	Natural	Centro de Interpretación de la Naturaleza El Camaleón	L31899	10	1	2	0	1	0	1
Cadiz	Chipiona	Natural	Centro de Interpretación de la Naturaleza El Camaleón	L31900	10	2	2	0	0	0	0
Cadiz	Chipiona	Natural	Centro de Interpretación de la Naturaleza El Camaleón	L31901	10	1	3	0	0	0	0
Cadiz	Chipiona	Natural	Centro de Interpretación de la Naturaleza El Camaleón	L31902	10	2	3	0	0	0	0
Cadiz	Chipiona	Natural	Centro de Interpretación de la Naturaleza El Camaleón	L31903	10	1	3	0	0	0	0
Cadiz	Chipiona	Natural	Centro de Interpretación de la Naturaleza El Camaleón	L31904	10	1	2	0	1	0	0
Cadiz	Chipiona	Natural	Centro de Interpretación de la Naturaleza El Camaleón	L31905	10	2	3	0	0	0	0
Cadiz	Chipiona	Natural	Centro de Interpretación de la Naturaleza El Camaleón	L31906	10	1	3	0	0	0	0
Cadiz	Chipiona	Natural	Centro de Interpretación de la Naturaleza El Camaleón	L31907	10	1	3	0	0	0	1
Cadiz	Chipiona	Natural	Centro de Interpretación de la Naturaleza El Camaleón	L31908	10	2	3	0	0	0	0
Cadiz	Chipiona	Natural	Centro de Interpretación de la Naturaleza El Camaleón	L31909	10	1	2	0	0	0	0
Cadiz	Chipiona	Natural	Centro de Interpretación de la Naturaleza El Camaleón	L31910	10	1	2	0	0	0	1
Cadiz	Chipiona	Natural	Centro de Interpretación de la Naturaleza El Camaleón	L31911	10	2	3	0	1	0	1
Cadiz	Chipiona	Natural	Centro de Interpretación de la Naturaleza El Camaleón	L31912	10	2	3	0	1	0	0
Cadiz	Chipiona	Natural	Centro de Interpretación de la Naturaleza El Camaleón	L31913	10	1	2	0	0	0	0
Cadiz	Puerto de Santa Maria	Natural	Centro de Interpretación Casa de los Toruños	L31914	10	1	3	0	0	0	0
Cadiz	Puerto de Santa Maria	Natural	Centro de Interpretación Casa de los Toruños	L31915	10	2	3	0	0	0	0
Cadiz	Puerto de Santa Maria	Natural	Centro de Interpretación Casa de los Toruños	L31916	10	1	2	0	0	0	0
Cadiz	Puerto de Santa Maria	Urbano	Camping Puerto de Santa Maria	L31917	10	1	2	0	0	1	0
Cadiz	Sanlucar Barrameda	Natural	Pinar de la Algaida	L31918	10	2	2	0	1	0	0
Cadiz	Sanlucar Barrameda	Natural	Pinar de la Algaida	L31919	10	2	3	NA	0	0	0
Cadiz	Sanlucar Barrameda	Natural	Pinar de la Algaida	L31920	10	1	3	0	1	0	0
Huelva	Donana	Natural	Control acceso	L31921	10	1	3	0	1	0	0
Huelva	Donana	Natural	Control acceso	L31922	10	1	3	0	1	0	0
Huelva	Donana	Natural	Control acceso	L31923	10	1	3	0	1	0	1
Huelva	Donana	Natural	Control acceso	L31924	10	1	3	0	0	1	0
Huelva	Donana	Natural	Control acceso	L31925	10	1	3	0	0	0	0
Huelva	Donana	Natural	Control acceso	L31926	10	1	2	0	0	0	0
Huelva	Donana	Natural	Control acceso	L31927	10	1	3	0	0	0	0
Huelva	Donana	Natural	Control acceso	L31928	10	1	3	0	1	0	0
Huelva	Donana	Natural	Control acceso	L31929	10	2	3	0	0	0	0
Cadiz	Sanlucar Barrameda	Natural	Pinar de la Algaida	L31930	10	2	3	0	0	0	0
Cadiz	Sanlucar Barrameda	Natural	Pinar de la Algaida	L31931	10	1	3	0	0	1	1
Cadiz	Sanlucar Barrameda	Natural	Pinar de la Algaida	L31932	10	1	2	0	0	0	0
Cadiz	Sanlucar Barrameda	Natural	Pinar de la Algaida	L31933	10	2	3	0	0	0	0
Cadiz	Sanlucar Barrameda	Natural	Pinar de la Algaida	L31934	10	1	3	0	1	0	0
Cadiz	Sanlucar Barrameda	Natural	Pinar de la Algaida	L31935	10	1	3	0	1	0	0
Huelva	Donana	Natural	Control acceso	L31936	10	1	2	NA	1	0	0
Huelva	Donana	Natural	Control acceso	L31937	10	1	3	0	0	1	0
Huelva	Donana	Natural	Control acceso	L31938	10	1	2	0	1	0	0
Huelva	Donana	Natural	Control acceso	L31939	10	1	2	0	0	1	0
Cadiz	Sanlucar Barrameda	Natural	Pinar de la Algaida	L31940	10	2	3	0	1	0	0
Cadiz	Sanlucar Barrameda	Natural	Pinar de la Algaida	L31941	10	1	3	0	1	0	0
Cadiz	Sanlucar Barrameda	Natural	Pinar de la Algaida	L31942	10	2	3	0	0	0	0
Sevilla	Canada	Natural	Cañada de los Pájaros	L42001	7	1	4	0	0	1	0
Sevilla	Canada	Natural	Cañada de los Pájaros	L42002	7	1	4	0	0	1	1
Sevilla	Canada	Natural	Cañada de los Pájaros	L42003	7	2	4	0	0	1	0
Sevilla	Canada	Natural	Cañada de los Pájaros	L42004	7	1	4	0	1	0	1
Sevilla	Canada	Natural	Cañada de los Pájaros	L42005	7	2	3	0	0	0	0
Sevilla	Canada	Natural	Cañada de los Pájaros	L42006	7	2	3	0	0	0	1
Sevilla	Canada	Natural	Cañada de los Pájaros	L42007	7	1	3	0	1	0	1
Sevilla	Canada	Natural	Cañada de los Pájaros	L42008	7	1	3	0	0	0	0
Sevilla	Canada	Natural	Cañada de los Pájaros	L42009	7	1	3	0	1	0	0
Sevilla	Canada	Natural	Cañada de los Pájaros	L42010	7	1	4	0	0	1	0
Sevilla	Canada	Natural	Cañada de los Pájaros	L42011	7	2	3	NA	0	0	0
Sevilla	Canada	Natural	Cañada de los Pájaros	L42012	7	2	3	0	0	0	0
Sevilla	Canada	Natural	Cañada de los Pájaros	L42013	7	2	4	0	0	1	0
Sevilla	Canada	Natural	Cañada de los Pájaros	L42014	7	2	4	0	0	1	1
Sevilla	Canada	Natural	Cañada de los Pájaros	L42015	7	2	4	0	0	1	0
Sevilla	Canada	Natural	Cañada de los Pájaros	L42016	7	2	3	0	0	0	0
Sevilla	Canada	Natural	Cañada de los Pájaros	L42017	7	1	3	0	0	1	1
Sevilla	Canada	Natural	Cañada de los Pájaros	L42018	7	1	3	0	0	1	0
Sevilla	Canada	Natural	Cañada de los Pájaros	L42019	7	2	3	0	0	0	0
Sevilla	Canada	Natural	Cañada de los Pájaros	L42020	7	1	4	0	0	0	1
Sevilla	Canada	Natural	Cañada de los Pájaros	L42021	7	2	3	0	0	1	0
Sevilla	Canada	Natural	Cañada de los Pájaros	L42022	7	2	4	0	0	1	0
Sevilla	Canada	Natural	Cañada de los Pájaros	L42023	7	2	3	0	1	0	1
Sevilla	Canada	Natural	Cañada de los Pájaros	L42024	7	2	3	0	1	0	0
Sevilla	Canada	Natural	Cañada de los Pájaros	L42025	7	2	4	0	1	0	0
Sevilla	Canada	Natural	Cañada de los Pájaros	L42026	7	1	4	0	0	1	0
Sevilla	Canada	Natural	Cañada de los Pájaros	L42027	7	2	3	0	0	0	0
Sevilla	Canada	Natural	Cañada de los Pájaros	L42028	7	1	3	0	0	1	0
Sevilla	Canada	Natural	Cañada de los Pájaros	L42029	7	2	4	0	0	0	0
Sevilla	Canada	Natural	Cañada de los Pájaros	L42030	7	1	3	0	1	0	0
Sevilla	Canada	Natural	Cañada de los Pájaros	L42031	7	2	3	NA	1	0	0
Sevilla	Canada	Natural	Cañada de los Pájaros	L42032	7	1	3	0	0	0	0
Sevilla	Canada	Rural	Dehesa de Abajo	L42033	7	1	4	0	0	1	0
Sevilla	Canada	Rural	Dehesa de Abajo	L42034	7	1	3	0	0	1	0
Sevilla	Canada	Rural	Dehesa de Abajo	L42035	7	2	3	0	1	0	0
Sevilla	Canada	Rural	Dehesa de Abajo	L42036	7	1	3	0	1	0	0
Sevilla	Canada	Rural	Dehesa de Abajo	L42037	7	1	3	0	1	0	0
Sevilla	Canada	Rural	Dehesa de Abajo	L42038	7	2	3	0	1	0	0
Sevilla	Canada	Rural	Dehesa de Abajo	L42039	7	1	3	0	1	0	0
Sevilla	Canada	Rural	Dehesa de Abajo	L42040	7	1	4	0	0	0	0
Sevilla	Canada	Rural	Dehesa de Abajo	L42041	7	1	3	0	1	0	0
Sevilla	Canada	Rural	Dehesa de Abajo	L42042	7	2	3	0	1	0	0
Sevilla	Canada	Rural	Dehesa de Abajo	L42043	7	1	3	0	1	0	0
Sevilla	Canada	Rural	Dehesa de Abajo	L42044	7	2	3	0	1	0	0
Sevilla	Canada	Rural	Dehesa de Abajo	L42045	7	2	3	0	1	0	1
Sevilla	Canada	Rural	Dehesa de Abajo	L42046	7	1	3	0	1	0	0
Sevilla	Canada	Rural	Dehesa de Abajo	L42047	7	2	3	0	1	0	1
Sevilla	Canada	Rural	Dehesa de Abajo	L42048	7	1	3	0	0	1	0
Sevilla	Canada	Rural	Dehesa de Abajo	L42049	7	1	3	0	0	0	0
Sevilla	Canada	Rural	Dehesa de Abajo	L42050	7	1	4	0	0	1	1
Sevilla	Canada	Rural	Dehesa de Abajo	L42051	7	2	3	0	0	1	0
Sevilla	Canada	Rural	Dehesa de Abajo	L42052	7	2	3	0	1	0	0
Sevilla	Canada	Urbano	La HAMPA	L42053	7	2	4	0	0	0	0
Sevilla	Lantejuela	Rural	Corral	L42054	7	2	4	0	0	0	0
Sevilla	Lantejuela	Rural	Corral	L42055	7	1	3	0	0	0	1
Sevilla	Lantejuela	Rural	Corral	L42056	7	1	3	0	0	0	1
Sevilla	Lantejuela	Rural	Corral	L42057	7	2	3	0	0	0	0
Sevilla	Lantejuela	Rural	Corral	L42058	7	2	3	0	0	0	0
Sevilla	Lantejuela	Rural	Corral	L42059	7	2	3	0	0	0	1
Sevilla	Lantejuela	Rural	Corral	L42060	7	2	3	0	0	0	1
Sevilla	Lantejuela	Rural	Corral	L42061	7	1	3	0	1	0	1
Sevilla	Lantejuela	Rural	Corral	L42062	7	2	3	0	0	0	0
Sevilla	Lantejuela	Rural	Corral	L42063	7	2	3	0	0	0	1
Sevilla	Lantejuela	Rural	Corral	L42064	7	1	3	0	1	0	1
Sevilla	Lantejuela	Rural	Corral	L42065	7	1	3	0	0	1	0
Sevilla	Lantejuela	Rural	Corral	L42066	7	2	3	0	0	0	0
Sevilla	Lantejuela	Rural	Corral	L42067	7	1	3	0	0	0	1
Sevilla	Lantejuela	Rural	Corral	L42068	7	1	3	0	0	0	1
Sevilla	Lantejuela	Rural	Corral	L42069	7	2	3	0	1	0	1
Sevilla	Lantejuela	Rural	Corral	L42070	7	2	4	NA	0	0	0
Sevilla	Lantejuela	Rural	Corral	L42071	7	1	3	0	1	0	0
Sevilla	Lantejuela	Rural	Corral	L42072	7	2	4	0	0	0	1
Sevilla	Lantejuela	Rural	Corral	L42073	7	1	3	0	1	0	0
Sevilla	Lantejuela	Rural	Corral	L42074	7	2	4	0	0	1	0
Sevilla	Lantejuela	Rural	Corral	L42075	7	1	3	0	0	0	0
Sevilla	Lantejuela	Rural	Corral	L42076	7	2	3	0	1	0	1
Sevilla	Lantejuela	Rural	Corral	L42077	7	1	3	0	1	0	1
Sevilla	Lantejuela	Rural	Corral	L42078	7	2	3	0	0	0	1
Sevilla	Lantejuela	Rural	Corral	L42079	7	1	3	0	0	0	1
Sevilla	Lantejuela	Rural	Corral	L42080	7	2	3	0	0	0	1
Sevilla	Lantejuela	Rural	Corral	L42081	7	2	3	0	0	0	0
Sevilla	Lantejuela	Rural	Corral	L42082	7	2	4	0	0	0	0
Sevilla	Lantejuela	Rural	Corral	L42083	7	2	4	0	0	0	0
Sevilla	Lantejuela	Rural	Corral	L42084	7	1	3	NA	1	0	1
Sevilla	Lantejuela	Rural	Corral	L42085	7	1	3	0	0	0	1
Sevilla	Lantejuela	Rural	Corral	L42086	7	2	4	0	1	0	1
Sevilla	Lantejuela	Rural	Corral	L42087	7	2	3	0	1	0	1
Sevilla	Lantejuela	Rural	Corral	L42088	7	1	3	0	1	0	1
Sevilla	Lantejuela	Rural	Corral	L42089	7	2	4	0	1	0	0
Sevilla	Lantejuela	Rural	Corral	L42090	7	1	4	0	0	0	1
Sevilla	Lantejuela	Rural	Corral	L42091	7	1	3	0	0	0	1
Sevilla	Lantejuela	Urbano	Piscina	L42092	7	2	3	0	0	0	1
Sevilla	Lantejuela	Urbano	Piscina	L42093	7	1	3	0	1	0	0
Sevilla	Lantejuela	Urbano	Piscina	L42094	7	1	3	0	1	0	1
Sevilla	Lantejuela	Urbano	Piscina	L42095	7	1	3	0	1	0	0
Sevilla	Lantejuela	Urbano	Piscina	L42096	7	2	4	0	1	0	1
Sevilla	Lantejuela	Urbano	Piscina	L42097	7	1	3	0	1	0	1
Sevilla	Lantejuela	Urbano	Piscina	L42098	7	2	4	0	0	0	1
Sevilla	Lantejuela	Urbano	Piscina	L42099	7	2	4	0	0	0	1
Sevilla	Lantejuela	Urbano	Piscina	L42100	7	1	4	0	0	0	1
Sevilla	Guadaira	Urbano	Campus Pablo de Olavide	L42101	7	1	3	0	0	0	1
Sevilla	Guadaira	Urbano	Campus Pablo de Olavide	L42102	7	1	3	0	0	0	1
Sevilla	Guadaira	Urbano	Campus Pablo de Olavide	L42103	7	2	4	0	0	0	0
Sevilla	Guadaira	Urbano	Campus Pablo de Olavide	L42104	7	2	3	0	0	0	1
Sevilla	Guadaira	Urbano	Campus Pablo de Olavide	L42105	7	2	4	0	1	0	1
Sevilla	Guadaira	Urbano	Campus Pablo de Olavide	L42106	7	2	3	0	0	0	1
Sevilla	Guadaira	Urbano	Campus Pablo de Olavide	L42107	7	1	3	0	0	0	1
Sevilla	Guadaira	Urbano	Campus Pablo de Olavide	L42108	7	1	4	0	1	0	1
Sevilla	Guadaira	Urbano	Campus Pablo de Olavide	L42109	7	1	3	0	0	1	0
Sevilla	Guadaira	Urbano	Campus Pablo de Olavide	L42110	7	1	3	0	1	0	1
Sevilla	Guadaira	Urbano	Campus Pablo de Olavide	L42111	7	1	3	0	0	0	0
Sevilla	Guadaira	Urbano	Campus Pablo de Olavide	L42112	7	1	4	0	0	1	1
Sevilla	Sevilla	Rural	Escuela de Equitación "Espigares"	L42113	7	2	3	0	1	0	0
Sevilla	Sevilla	Rural	Escuela de Equitación "Espigares"	L42114	7	1	3	0	0	0	1
Sevilla	Sevilla	Rural	Escuela de Equitación "Espigares"	L42115	7	2	4	0	0	0	1
Sevilla	Sevilla	Rural	Escuela de Equitación "Espigares"	L42116	7	1	3	0	0	1	0
Sevilla	Sevilla	Rural	Escuela de Equitación "Espigares"	L42117	7	2	3	0	0	0	0
Sevilla	Sevilla	Rural	Escuela de Equitación "Espigares"	L42118	7	2	3	0	1	0	0
Sevilla	Sevilla	Rural	Escuela de Equitación "Espigares"	L42119	7	2	3	0	0	0	0
Sevilla	Sevilla	Rural	Escuela de Equitación "Espigares"	L42120	7	1	3	0	1	0	1
Sevilla	Sevilla	Rural	Escuela de Equitación "Espigares"	L42121	7	2	3	0	0	0	1
Sevilla	Sevilla	Rural	Escuela de Equitación "Espigares"	L42122	7	1	4	0	0	0	1
Sevilla	Sevilla	Rural	Escuela de Equitación "Espigares"	L42123	7	1	3	0	0	0	0
Sevilla	Sevilla	Rural	Escuela de Equitación "Espigares"	L42124	7	2	3	0	0	0	1
Sevilla	Sevilla	Rural	Escuela de Equitación "Espigares"	L42125	7	2	3	0	1	0	1
Sevilla	Sevilla	Rural	Escuela de Equitación "Espigares"	L42126	7	1	3	0	0	0	1
Sevilla	Sevilla	Rural	Escuela de Equitación "Espigares"	L42127	7	1	3	0	1	0	0
Sevilla	Sevilla	Rural	Escuela de Equitación "Espigares"	L42128	7	1	3	0	0	0	1
Sevilla	Sevilla	Rural	Escuela de Equitación "Espigares"	L42129	7	1	3	0	0	0	1
Sevilla	Sevilla	Rural	Escuela de Equitación "Espigares"	L42130	7	1	3	0	0	0	0
Sevilla	Sevilla	Rural	Escuela de Equitación "Espigares"	L42131	7	2	3	0	1	0	1
Sevilla	Sevilla	Rural	Escuela de Equitación "Espigares"	L42132	7	1	3	0	0	0	1
Sevilla	Sevilla	Rural	Escuela de Equitación "Espigares"	L42133	7	1	3	0	1	0	0
Sevilla	Sevilla	Rural	Escuela de Equitación "Espigares"	L42134	7	2	4	0	0	0	1
Sevilla	Sevilla	Rural	Escuela de Equitación "Espigares"	L42135	7	2	3	0	0	0	0
Sevilla	Sevilla	Rural	Escuela de Equitación "Espigares"	L42136	7	1	3	0	0	0	0
Sevilla	Sevilla	Rural	Escuela de Equitación "Espigares"	L42137	7	2	3	0	0	0	0
Sevilla	Sevilla	Rural	Escuela de Equitación "Espigares"	L42138	7	1	4	0	1	0	1
Sevilla	Sevilla	Rural	Escuela de Equitación "Espigares"	L42139	7	1	3	0	0	0	0
Sevilla	Sevilla	Rural	Escuela de Equitación "Espigares"	L42140	7	1	3	0	0	0	0
Sevilla	Sevilla	Rural	Escuela de Equitación "Espigares"	L42141	7	2	3	0	1	0	0
Sevilla	Sevilla	Rural	Escuela de Equitación "Espigares"	L42142	7	2	3	0	0	0	1
Sevilla	Guadaira	Natural	La Loma del Acebuchar	L42143	7	2	3	0	0	0	0
Sevilla	Guadaira	Natural	La Loma del Acebuchar	L42144	7	1	3	0	0	0	0
Sevilla	Guadaira	Natural	La Loma del Acebuchar	L42145	7	1	3	0	0	0	1
Sevilla	Guadaira	Natural	La Loma del Acebuchar	L42146	7	2	3	0	1	0	1
Sevilla	Guadaira	Natural	La Loma del Acebuchar	L42147	7	2	3	0	0	0	1
Sevilla	Guadaira	Natural	La Loma del Acebuchar	L42148	7	1	3	0	0	0	1
Sevilla	Guadaira	Natural	La Loma del Acebuchar	L42149	7	1	3	0	0	0	0
Sevilla	Guadaira	Natural	La Loma del Acebuchar	L42150	7	2	3	0	0	0	0
Sevilla	Guadaira	Natural	La Loma del Acebuchar	L42151	7	1	3	0	0	0	0
Sevilla	Guadaira	Natural	La Loma del Acebuchar	L42152	7	1	3	0	0	0	0
Sevilla	Guadaira	Natural	La Loma del Acebuchar	L42153	7	2	3	0	1	0	0
Sevilla	Guadaira	Natural	La Loma del Acebuchar	L42154	7	1	3	0	0	1	1
Sevilla	Guadaira	Natural	La Loma del Acebuchar	L42155	7	2	3	0	1	0	0
Sevilla	Guadaira	Natural	La Loma del Acebuchar	L42156	7	2	3	0	0	0	1
Sevilla	Guadaira	Natural	La Loma del Acebuchar	L42157	7	1	3	0	0	0	0
Sevilla	Guadaira	Natural	La Loma del Acebuchar	L42158	7	1	3	0	0	0	1
Sevilla	Guadaira	Natural	La Loma del Acebuchar	L42159	7	1	3	0	0	0	1
Sevilla	Guadaira	Natural	La Loma del Acebuchar	L42160	7	2	3	0	0	0	1
Sevilla	Guadaira	Natural	La Loma del Acebuchar	L42161	7	1	3	0	0	1	1
Sevilla	Guadaira	Natural	La Loma del Acebuchar	L42162	7	2	3	0	0	0	0
Sevilla	Guadaira	Natural	La Loma del Acebuchar	L42163	7	1	3	0	1	0	0
Sevilla	Guadaira	Natural	La Loma del Acebuchar	L42164	7	2	3	0	1	0	0
Sevilla	Guadaira	Natural	La Loma del Acebuchar	L42165	7	1	3	0	0	0	1
Sevilla	Guadaira	Natural	La Loma del Acebuchar	L42166	7	1	3	0	0	0	1
Sevilla	Guadaira	Natural	La Loma del Acebuchar	L42167	7	1	3	0	1	0	1
Sevilla	Guadaira	Natural	La Loma del Acebuchar	L42168	7	2	3	0	0	0	0
Sevilla	Guadaira	Natural	La Loma del Acebuchar	L42169	7	2	3	0	0	0	0
Sevilla	Guadaira	Natural	La Loma del Acebuchar	L42170	7	1	3	0	1	0	1
Sevilla	Guadaira	Natural	La Loma del Acebuchar	L42171	7	2	3	0	0	0	1
Sevilla	Guadaira	Natural	La Loma del Acebuchar	L42172	7	2	3	0	0	0	0
Sevilla	Guadaira	Natural	La Loma del Acebuchar	L42173	7	1	3	0	0	0	1
Sevilla	Guadaira	Natural	La Loma del Acebuchar	L42174	7	1	3	0	0	0	1
Sevilla	Guadaira	Natural	La Loma del Acebuchar	L42175	7	1	4	0	1	0	1
Sevilla	Guadaira	Natural	La Loma del Acebuchar	L42176	7	2	3	0	0	0	1
Sevilla	Guadaira	Natural	La Loma del Acebuchar	L42177	7	2	3	0	0	0	1
Sevilla	Guadaira	Natural	La Loma del Acebuchar	L42178	7	2	3	0	1	0	0
Sevilla	Guadaira	Natural	La Loma del Acebuchar	L42179	7	1	3	0	0	0	1
Sevilla	Guadaira	Natural	La Loma del Acebuchar	L42180	7	1	3	0	1	0	0
Sevilla	Guadaira	Natural	La Loma del Acebuchar	L42181	7	2	3	0	0	0	1
Sevilla	Guadaira	Natural	La Loma del Acebuchar	L42182	7	2	3	0	1	0	0
Sevilla	Guadaira	Natural	La Loma del Acebuchar	L42183	7	1	3	0	0	0	0
Sevilla	Guadaira	Natural	La Loma del Acebuchar	L42184	7	2	3	0	0	0	0
Sevilla	Guadaira	Natural	La Loma del Acebuchar	L42185	7	2	3	0	0	0	0
Sevilla	Canada	Urbano	La HAMPA	L42186	7	2	3	0	0	0	0
Sevilla	Canada	Urbano	La HAMPA	L42187	7	1	4	0	0	0	0
Sevilla	Canada	Urbano	La HAMPA	L42188	7	1	4	0	0	0	0
Sevilla	Canada	Urbano	La HAMPA	L42189	7	2	4	0	0	0	0
Sevilla	Canada	Urbano	La HAMPA	L42190	7	1	4	0	0	0	0
Sevilla	Canada	Urbano	La HAMPA	L42191	7	1	4	0	0	0	0
Sevilla	Canada	Urbano	La HAMPA	L42192	7	2	4	0	0	0	0
Sevilla	Canada	Urbano	La HAMPA	L42193	7	1	3	0	0	0	0
Sevilla	Canada	Urbano	La HAMPA	L42194	7	1	3	0	0	0	0
Sevilla	Canada	Urbano	La HAMPA	L42195	7	1	4	0	0	0	0
Sevilla	Canada	Urbano	La HAMPA	L42196	7	2	4	0	0	0	0
Sevilla	Canada	Urbano	La HAMPA	L42197	7	1	4	0	0	0	0
Sevilla	Canada	Urbano	La HAMPA	L42198	7	1	3	0	0	0	0
Sevilla	Canada	Urbano	La HAMPA	L42199	7	1	3	0	1	0	0
Sevilla	Canada	Urbano	La HAMPA	L42200	7	2	4	0	0	0	0
Sevilla	Lantejuela	Urbano	Piscina	L42201	7	1	3	0	1	0	0
Sevilla	Lantejuela	Urbano	Piscina	L42202	7	2	3	0	1	0	0
Sevilla	Lantejuela	Urbano	Piscina	L42203	7	2	3	0	1	0	0
Sevilla	Lantejuela	Urbano	Piscina	L42204	7	1	4	0	1	0	1
Sevilla	Lantejuela	Urbano	Piscina	L42205	7	1	4	0	1	0	1
Sevilla	Lantejuela	Urbano	Piscina	L42206	7	1	4	0	1	0	1
Sevilla	Lantejuela	Urbano	Piscina	L42207	7	1	3	0	0	1	0
Sevilla	Lantejuela	Urbano	Piscina	L42208	7	2	4	0	0	0	0
Sevilla	Lantejuela	Urbano	Piscina	L42209	7	2	4	0	0	0	1
Sevilla	Lantejuela	Urbano	Piscina	L42210	7	1	4	0	1	0	1
Sevilla	Lantejuela	Urbano	Piscina	L42211	7	1	3	0	0	0	1
Sevilla	Lantejuela	Urbano	Piscina	L42212	7	2	3	0	1	0	1
Sevilla	Lantejuela	Urbano	Piscina	L42213	7	2	3	0	0	0	1
Sevilla	Lantejuela	Urbano	Piscina	L42214	7	1	4	0	0	0	0
Sevilla	Lantejuela	Natural	Laguna del Gobierno	L42215	7	1	4	0	0	0	0
Sevilla	Lantejuela	Natural	Laguna del Gobierno	L42216	7	1	3	0	0	0	0
Sevilla	Lantejuela	Natural	Laguna del Gobierno	L42217	7	1	3	0	1	0	1
Sevilla	Lantejuela	Natural	Laguna del Gobierno	L42218	7	1	3	0	0	0	1
Sevilla	Lantejuela	Natural	Laguna del Gobierno	L42220	7	2	3	0	0	0	1
Sevilla	Lantejuela	Natural	Laguna del Gobierno	L42221	7	2	3	0	1	0	0
Sevilla	Lantejuela	Natural	Laguna del Gobierno	L42222	7	1	4	0	0	0	1
Sevilla	Lantejuela	Natural	Laguna del Gobierno	L42223	7	1	3	NA	1	0	1
Sevilla	Lantejuela	Natural	Laguna del Gobierno	L42224	7	1	4	0	0	0	1
Sevilla	Lantejuela	Natural	Laguna del Gobierno	L42225	7	1	3	0	1	0	1
Sevilla	Lantejuela	Natural	Laguna del Gobierno	L42226	7	1	3	0	1	0	0
Sevilla	Lantejuela	Natural	Laguna del Gobierno	L42227	7	1	3	0	1	0	0
Sevilla	Lantejuela	Natural	Laguna del Gobierno	L42228	7	2	3	0	1	0	1
Sevilla	Lantejuela	Natural	Laguna del Gobierno	L42229	7	1	3	0	0	1	0
Sevilla	Lantejuela	Natural	Laguna del Gobierno	L42230	7	1	3	0	0	0	0
Sevilla	Lantejuela	Natural	Laguna del Gobierno	L42231	7	1	3	0	1	0	0
Sevilla	Lantejuela	Natural	Laguna del Gobierno	L42232	7	1	3	0	1	0	0
Sevilla	Lantejuela	Natural	Laguna del Gobierno	L42233	7	1	4	0	1	0	0
Sevilla	Lantejuela	Natural	Laguna del Gobierno	L42234	7	2	3	0	0	1	0
Sevilla	Lantejuela	Natural	Laguna del Gobierno	L42235	7	2	3	0	0	0	0
Sevilla	Lantejuela	Natural	Laguna del Gobierno	L42236	7	2	3	0	0	1	1
Sevilla	Lantejuela	Natural	Laguna del Gobierno	L42237	7	2	4	0	1	0	1
Sevilla	Lantejuela	Natural	Laguna del Gobierno	L42238	7	2	4	0	1	0	1
Sevilla	Lantejuela	Natural	Laguna del Gobierno	L42239	7	2	4	0	0	0	0
Sevilla	Lantejuela	Natural	Laguna del Gobierno	L42240	7	1	3	0	1	0	0
Sevilla	Lantejuela	Natural	Laguna del Gobierno	L42241	7	2	4	0	0	0	0
Sevilla	Lantejuela	Natural	Laguna del Gobierno	L42242	7	1	3	0	0	0	1
Sevilla	Lantejuela	Natural	Laguna del Gobierno	L42243	7	1	4	0	1	0	0
Sevilla	Lantejuela	Natural	Laguna del Gobierno	L42244	7	1	3	0	1	0	0
Sevilla	Lantejuela	Natural	Laguna del Gobierno	L42245	7	2	3	0	0	0	1
Sevilla	Lantejuela	Natural	Laguna del Gobierno	L42246	7	2	4	0	0	0	0
Sevilla	Lantejuela	Natural	Laguna del Gobierno	L42247	7	1	3	0	0	0	1
Sevilla	Lantejuela	Natural	Laguna del Gobierno	L42248	7	2	3	0	0	0	1
Sevilla	Lantejuela	Natural	Laguna del Gobierno	L42249	7	1	4	0	0	0	0
Sevilla	Lantejuela	Natural	Laguna del Gobierno	L42250	7	2	4	0	0	0	0
Sevilla	Lantejuela	Natural	Laguna del Gobierno	L42251	7	2	4	0	0	0	1
Sevilla	Lantejuela	Natural	Laguna del Gobierno	L42252	7	1	4	0	1	0	1
Sevilla	Lantejuela	Natural	Laguna del Gobierno	L42253	7	1	3	0	0	0	1
Sevilla	Lantejuela	Natural	Laguna del Gobierno	L42254	7	2	3	0	0	0	0
Sevilla	Lantejuela	Natural	Laguna del Gobierno	L42255	7	1	3	0	0	0	0
Sevilla	Lantejuela	Natural	Laguna del Gobierno	L42256	7	1	3	0	0	0	1
Sevilla	Lantejuela	Natural	Laguna del Gobierno	L42257	7	1	4	0	0	0	0
Sevilla	Lantejuela	Natural	Laguna del Gobierno	L42258	7	2	4	0	0	0	0
Sevilla	Lantejuela	Natural	Laguna del Gobierno	L42259	7	1	3	0	1	0	0
Sevilla	Lantejuela	Natural	Laguna del Gobierno	L42260	7	2	4	0	0	0	1
Sevilla	Lantejuela	Natural	Laguna del Gobierno	L42261	7	2	4	0	1	0	1
Sevilla	Lantejuela	Natural	Laguna del Gobierno	L42262	7	2	3	0	0	0	0
Sevilla	Lantejuela	Natural	Laguna del Gobierno	L42263	7	2	4	0	1	0	0
Sevilla	Sevilla	Natural	Parque El Alamillo	L42264	7	1	3	0	1	0	0
Sevilla	Sevilla	Natural	Parque El Alamillo	L42265	7	1	4	0	0	0	1
Sevilla	Sevilla	Natural	Parque El Alamillo	L42266	7	1	3	0	0	0	0
Sevilla	Sevilla	Natural	Parque El Alamillo	L42267	7	1	3	0	0	0	1
Sevilla	Sevilla	Natural	Parque El Alamillo	L42268	7	1	3	0	0	0	0
Sevilla	Sevilla	Urbano	Casa particular	L42269	7	1	3	0	0	0	0
Sevilla	Sevilla	Urbano	Casa particular	L42270	7	1	3	0	0	0	0
Sevilla	Sevilla	Urbano	Casa particular	L42271	7	2	4	0	0	0	1
Sevilla	Guadaira	Rural	Estación anillamiento Río Guadaira	L42272	7	2	3	0	1	0	1
Sevilla	Guadaira	Rural	Estación anillamiento Río Guadaira	L42273	7	1	3	0	0	0	1
Sevilla	Guadaira	Rural	Estación anillamiento Río Guadaira	L42274	7	2	3	0	1	0	0
Sevilla	Guadaira	Rural	Estación anillamiento Río Guadaira	L42275	7	2	3	0	0	1	0
Sevilla	Guadaira	Rural	Estación anillamiento Río Guadaira	L42276	7	1	3	0	1	0	0
Sevilla	Guadaira	Rural	Estación anillamiento Río Guadaira	L42277	7	1	3	0	0	0	0
Sevilla	Guadaira	Rural	Estación anillamiento Río Guadaira	L42278	7	1	3	0	0	1	0
Sevilla	Guadaira	Rural	Estación anillamiento Río Guadaira	L42279	7	2	3	NA	0	0	0
Sevilla	Guadaira	Rural	Estación anillamiento Río Guadaira	L42280	7	1	4	0	0	1	0
Sevilla	Guadaira	Rural	Estación anillamiento Río Guadaira	L42281	7	1	3	0	1	0	1
[truncated: 589 more rows]

## Sheet: 45 population data
Province	Triplets	Habitat	Locality	Prevalence of Plasmodium estimated from population lsmeans	Prevalence of Haemoproteus estimated from population lsmeans	Prevalence of Leucocytozoon estimated from population lsmeans	Prevalence of WNV estimated from population lsmeans	Vertebrates density	Bird density	Bird evenness	Bird entropy	Bird richness	Bird rarefaction	Mammal density	Mammal evenness	Mammal richness	Mammal rarefaction	Mosquito abundance	Mosquito evenness	Mosquito richness	Mosquito rarefaction
Cadiz	Chipiona	Natural	Centro de Interpretación de la Naturaleza El Camaleón	51.71	0.00	35.92	0.00	40.14	28.39	0.54	68.38	22	14.53	11.74	0.32	3	2.14	1.31	0.45	6	5.39
Cadiz	Chipiona	Rural	Hípica La Garrocha	30.13	4.65	60.37	0.00	3.13	0.86	0.86	85.66	2	13.84	2.27	0.91	3	3.21	1.15	0.54	4	3.80
Cadiz	Chipiona	Urban	Colegio Público Lapachar	28.51	0.00	34.19	0.00	24.97	15.62	0.58	66.59	6	9.51	9.35	0.09	1.5	1.54	1.11	0.21	4	3.55
Cadiz	Jerez	Natural	Laguna de Medina	57.72	3.8	27.02	0.00	1.19	1.19	0.94	92.62	2.5	24.99	0.00	0.00	0	2.08	1.56	0.44	7	4.93
Cadiz	Jerez	Rural	Yeguada Hierro del Bocado	38.88	7.28	27.32	0.00	13.13	10.47	0.28	40.15	7	12.69	2.66	0.29	2.5	1.47	1.61	0.53	6	4.27
Cadiz	Jerez	Urban	OCA La Campina	9.89	0.00	23.04	0.00	1.73	1.47	0.59	86.11	4.5	12.16	0.25	0.00	1	1.44	1.16	0.24	6	4.65
Cadiz	Puerto de Santa Maria	Natural	Centro de Interpretación Casa de los Toruños	0.00	0.00	0.00	0.00	2.34	2.34	0.64	103.90	4	20.74	0.00	0.00	0	1.76	2.03	0.51	9	4.72
Cadiz	Puerto de Santa Maria	Rural	Granja Carretera del Juncal	15.91	8.01	4.00	0.00	40.56	33.86	0.59	102.61	17	13.14	6.70	0.66	7.5	3.96	1.53	0.55	8	4.91
Cadiz	Puerto de Santa Maria	Urban	Camping Puerto de Santa Maria	16.17	0.00	9.95	0.00	33.66	21.23	0.57	74.70	16	12.97	12.42	0.25	2.5	1.63	1.37	0.45	7	5.05
Cadiz	Rota	Natural	Punta Candor	20.93	5.05	14.05	0.00	19.65	17.26	0.70	97.45	13.5	20.83	2.40	0.30	2	3.05	1.62	0.50	7	4.77
Cadiz	Rota	Rural	Granja-corral	18.08	6.41	31.91	0.00	3.90	1.39	0.67	98.82	5	15.51	2.51	0.81	2.5	2.64	0.77	0.72	5	4.86
Cadiz	Rota	Urban	Camping Aguadulce	33.48	5.41	73.3	0.00	26.41	19.31	0.73	91.37	22.5	19.85	7.10	0.50	3.5	2.60	1.45	0.25	6	4.49
Cadiz	Sanlucar Barrameda	Natural	Pinar de la Algaida	63.44	12.82	22.47	0.00	1.56	1.47	0.74	98.18	4.5	22.38	0.08	0.00	0.5	1.77	3.04	0.41	9	3.57
Cadiz	Sanlucar Barrameda	Rural	Granja en la Algaida	42.2	0.00	0.00	0.00	4.93	0.74	0.79	69.96	3	9.20	4.19	0.61	4.5	3.06	1.70	0.58	7	4.31
Cadiz	Sanlucar Barrameda	Urban	Palacio Duquesa Medina Sidonia	20.43	5.2	4.68	0.00	37.47	17.47	0.59	70.22	9.5	8.09	20.00	0.17	3	1.65	1.06	0.61	4	3.96
Huelva	Beas	Natural	Dehesa	17.84	69.45	50.89	0.88	43.91	43.06	0.85	121.26	29	22.39	0.85	0.12	2	1.57	1.81	0.38	10	6.93
Huelva	Beas	Rural	Ganadería Pan y Ajo	11.78	79.17	37.97	5.78	42.30	37.22	0.73	106.91	23.5	14.49	5.08	0.72	3	2.10	1.02	0.57	7	5.87
Huelva	Beas	Urban	Restaurante El Olivo	20.1	46.29	40.06	0.00	102.87	94.74	0.57	56.41	13.5	9.55	8.14	0.40	3	2.37	0.88	0.46	5	4.99
Huelva	Donana	Natural	Control acceso	54.57	20.52	9.87	0.00	19.71	19.39	0.84	186.44	31.5	15.30	0.32	0.83	3.5	2.27	3.67	0.09	8	2.73
Huelva	Donana	Rural	Palacio de Doñana	53.54	3.36	2.45	0.00	103.71	101.41	0.60	104.41	23.5	12.93	2.30	0.33	2.5	1.87	3.76	0.12	9	3.11
Huelva	Donana	Urban	Oficina SEO en El Rocío	43.94	1.88	36.12	0.00	133.20	105.35	0.59	105.33	26	10.95	27.85	0.47	3.5	1.48	1.65	0.49	8	5.00
Huelva	Gibraleon	Natural	Alcornocal de San Isidro	21.18	15.95	80.96	0.72	25.10	22.79	0.81	116.47	22.5	17.67	2.32	0.17	1.5	1.50	2.31	0.36	8	4.41
Huelva	Gibraleon	Rural	Granja	25.83	8.17	56.64	0.00	63.35	50.89	0.72	115.08	11.5	8.21	12.46	0.71	2.5	2.03	1.56	0.50	8	5.85
Huelva	Gibraleon	Urban	Casa particular	25.29	19.09	73.34	0.00	93.84	93.16	0.49	56.95	10.5	7.44	0.68	0.00	1	1.00	1.03	0.42	5	4.26
Huelva	Huelva	Natural	Centro de Interpretación Calatilla	32.64	1.89	7.44	0.00	62.69	62.69	0.76	155.44	29.5	15.12	0.00	0.00	0	0.00	2.12	0.58	8	6.20
Huelva	Huelva	Rural	Sede Los Álamos Diputación de Huelva	38.34	2.79	4.32	0.00	49.81	49.81	0.70	75.90	14.5	10.28	0.00	0.00	0	0.00	2.03	0.43	9	4.57
Huelva	Huelva	Urban	IFAPA	11.16	2.1	6.39	0.00	54.55	47.00	0.57	61.08	9.5	6.96	7.55	0.60	2	1.70	1.22	0.30	4	2.88
Huelva	San Juan del Puerto	Natural	Humedal Graveras de las Balastreras	43.35	40.21	37.4	6.95	69.19	64.22	0.80	163.32	32	20.43	4.97	0.00	0.5	0.50	2.02	0.47	9	4.96
Huelva	San Juan del Puerto	Rural	Club Hipico Dolmen de Soto	41.01	20.73	19.09	2.44	37.40	30.87	0.59	63.74	11	7.85	6.52	0.95	2	1.92	1.46	0.73	7	5.76
Huelva	San Juan del Puerto	Urban	Casa particular	47.42	10.2	10.55	0.00	38.77	36.18	0.69	74.34	12.5	8.55	2.58	0.34	2	1.99	1.48	0.21	4	2.49
Sevilla	Canada	Natural	Cañada de los Pájaros	14.88	32.99	16.11	0.00	90.20	90.20	0.81	190.24	33.5	19.52	0.00	0.00	0	0.00	2.69	0.58	6	4.92
Sevilla	Canada	Rural	Dehesa de Abajo	52.24	17.58	11.16	0.00	47.52	38.67	0.86	129.74	18.5	14.23	8.85	0.11	2.5	1.67	2.47	0.43	8	4.32
Sevilla	Canada	Urban	La HAMPA	10.85	3.27	18.38	0.00	82.27	52.51	0.56	69.54	13.5	10.32	29.76	0.23	1.5	1.27	1.28	0.56	8	5.85
Sevilla	Guadaira	Natural	La Loma del Acebuchar	16.1	5.14	52.02	0.00	50.20	49.30	0.80	159.21	30.5	20.45	0.90	0.48	2	1.86	2.05	0.46	8	4.76
Sevilla	Guadaira	Rural	Estación anillamiento Río Guadaira	44.58	8.04	30.26	0.00	72.51	72.51	0.68	77.47	21	14.32	0.00	0.00	0	0.00	2.50	0.44	8	5.32
Sevilla	Guadaira	Urban	Campus Pablo de Olavide	13.96	13.76	58.67	0.00	47.09	46.11	0.60	73.08	14	10.30	0.98	0.00	0.5	0.50	1.47	0.38	7	4.59
Sevilla	Lantejuela	Natural	Laguna del Gobierno	36.4	4.44	37.84	0.00	127.56	127.55	0.70	149.31	28.5	15.91	0.01	0.00	0.5	0.50	1.88	0.18	7	3.55
Sevilla	Lantejuela	Rural	Corral	27.7	4.38	58.79	0.00	66.52	57.94	0.69	83.87	13	8.91	8.58	0.91	2	1.83	0.72	0.63	4	4.00
Sevilla	Lantejuela	Urban	Piscina	53.84	2.87	58.66	0.00	50.15	40.41	0.63	79.48	14	10.06	9.74	0.27	3	2.74	1.22	0.41	5	3.42
Sevilla	Sevilla	Natural	Parque El Alamillo	13.61	6.87	36.24	0.00	74.07	72.67	0.86	133.35	16	12.58	1.40	0.19	1.5	1.50	1.30	0.63	5	3.62
Sevilla	Sevilla	Rural	Escuela de Equitación "Espigares"	23.65	2.26	44.41	0.00	70.55	51.38	0.64	69.19	10.5	8.40	19.17	0.18	2.5	0.96	1.96	0.39	7	4.03
Sevilla	Sevilla	Urban	Casa particular	36.85	0.00	12.24	0.00	43.86	43.29	0.74	86.95	9.5	8.15	0.57	0.00	1	1.00	1.08	0.60	2	2.00
Sevilla	Veta la Palma	Natural	Isla de Tarfia (Veta la Palma)	50.54	2.61	2.63	0.00	54.76	54.74	0.64	138.87	25.5	14.53	0.02	0.00	0.5	0.50	2.91	0.14	9	3.79
Sevilla	Veta la Palma	Rural	Cortijo Veta la Palma	31.5	4.2	8.68	0.00	48.06	41.41	0.73	114.69	22	13.02	6.66	0.46	2.5	1.47	3.60	0.16	9	3.65
Sevilla	Veta la Palma	Urban	Bar-Restaurante Estero (Isla Mayor)	6.16	1.05	1.09	0.00	187.62	186.71	0.52	95.74	13	7.74	0.92	0.49	1	1.00	1.95	0.59	7	5.45
